# Supplementary material for: Using Observational Data to Estimate the Effect of Hand Washing and Clean Delivery Kit Use by Birth Attendants on Maternal Deaths after Home Deliveries in Rural Bangladesh, India and Nepal
Source: PLoS One. 2015 Aug 21;10(8):e0136152. doi: 10.1371/journal.pone.0136152 (PMC4546655; doi:10.1371/journal.pone.0136152)
Supplement: S1 Data — (XLS) [file pone.0136152.s001.xls]

## Sheet: Sheet1
mumdied	handwash	cdk	parity	anc_num	mum_age	cluster	country	del_skill	educ	assetCAT	del_bleed
no	no	0	0	1	20	4	1	0	1	1
no	no	0	3	0	30	4	1	0	0	1
no	no	0	3	2	28	4	1	0	2	1
no	no	0	3	3	31	4	1	0	2	1	0
no	no	0	1	0	26	4	1	0	2	0
no	no	0	3	0	35	4	1	0	2	1
no	no	0	2	3	22	4	1	0	2	1
no	no	0	0	0	17	4	1	0	2	1
no	no	0	2	0	28	4	1	0	2	0
no	no	0	3	0	35	4	1	0	2	1
no	no	0	0	0	20	4	1	0	1	0
no	no	0	3	0	29	4	1	0	2	1
no	no	0	2	0	25	4	1	0	2	1
no	no	0	2	4	25	4	1	0	1	1
no	no	0	3	4	26	4	1	0	2	1	0
no	no	0	3	0	34	4	1	0	2	1	0
no	no	0	3	0	30	4	1	0	2	0
no	no	0	3	0	28	4	1	0	2	1
no	no	0	3	0	32	4	1	0	2	1	0
no	no	0	0	0	18	4	1	0	2	1
no	no	0	2	0	26	4	1	0	2	1	0
no	no	0	2	0	26	4	1	0	0	1	0
no	no	0	2	0	24	4	1	0	0	1
no	no	0	2	0	25	4	1	0	2	1
no	no	0	3	2	35	4	1	0	2	1	0
no	no	0	3	2	26	4	1	0	2	1
no			2	2	22	4	1	0	2	0
no	no	0	3	0	32	4	1	0	2	1
no	no	0	1	3	22	4	1	0	2	1
no	no	0	1	2	24	4	1	0	2	1
no	no	0	3	2	29	4	1	0	0	1
no	no	1	3	4	35	4	1	0	0	1	0
no	no	0	2	0	25	4	1	0	2	1
no	no	0	3	0	28	4	1	0	2	1	0
no	no	0	0	0	16	4	1	0	2	1
no	no	0	1	2	20	4	1	0	2	1	0
no	no	0	2	0	25	4	1	0	2	1
no	yes	0	3	0	27	4	1	0	1	1
no		0	2	0	32	4	1	0	2	1
no	no	0	1	0	24	4	1	0	2	1
no	no	0	3	0	26	4	1	0	0	1
no	no	1	3	1	30	4	1	0	1	1	0
no	no	0	3	0	35	4	1	0	2	1	0
no	no	0	3	4	32	4	1	0	2	1
no	no	0	3	2	35	4	1	0	2	1	0
no	no	0	3	0	32	4	1	0	2	1
no	no	0	3	2	32	4	1	0	2	1	0
no	no	0	3	0	29	4	1	0	2	1
no	no	0	2	0	25	4	1	0	2	1	0
no	no	0	1	2	23	4	1	0	2	1	0
no	no	0	0	0	21	4	1	0	0	1
no	no	0	3	2	30	4	1	0	2	1	0
no	no	0	3	0	25	4	1	0	1	1
no	no	0	0	0	21	4	1	0	2	1
no	no	0	2	0	23	4	1	0	2	1
no	no	0	3	0	27	4	1	0	2	1
no	no	0	2	2	28	1	1	0	2	2
no	no	0	0	3	18	1	1	0	0	2
no	no	0	3	0	39	1	1	0	2	2
no	no	0	1	0	23	1	1	0	2	1
no	no	0	1	1	21	1	1	0	2	1
no	yes	0	1	0	25	1	1	0	2	0
no	no	0	3	0	31	1	1	0	2	2
no		0	3	3	33	1	1	0	2	0
no	no	0	3	0	32	1	1	0	2	1
no	no	0	2	1	26	1	1	0	0	0
no	no	0	1	1	22	1	1	0	1	1
no	no	0	1	0	25	1	1	0	0	2
no	no	0	0	0	19	1	1	0	2	2
no	no	0	3	2	35	1	1	0	2	1
no	no	0	1	0	23	1	1	0	2	1
no	no	0	3	4	28	1	1	0	0	1
no	no	0	1	1	22	1	1	0	0	1
no	yes	0	3	0	32	1	1	0	2	1
no	no	0	2	3	23	1	1	0	0	1
no	no	0	3	0	26	1	1	0	0	2
no	no	0	0	0	20	1	1	0	2	2
no	no	0	2	3	26	1	1	0	2	1
no	no	0	3	1	26	1	1	0	0	1
no	no	0	3	1	35	1	1	0	2	1
no		0	3	0	35	1	1	0	2	1
no	yes	0	1	1	24	1	1	0	2	2
no	no	0	2	2	25	1	1	0	2	2
no	no	0	2	4	21	1	1	0	0	2
no	no	0	3	0	35	1	1	0	2	1
no	no	0	3	1	35	1	1	0	2	1
no	no	0	3	0	31	1	1	0	0	1
no	no	0	1	0	23	1	1	0	0	0
no	no	0	2	0	24	1	1	0	1	2
no	no	0	3	2	30	1	1	0	2	1
no	no	0	3	0	28	1	1	0	2	1
no	no	0	2	3	23	1	1	0	0	1
no	no	0	1	0	23	1	1	0	2	1
no	yes	0	3	0	28	1	1	0	2	0
no	no	0	1	0	22	1	1	0	0	1
no	no	0	3	0	28	1	1	0	2	1
no	no	0	3	0	31	1	1	0	2	1
no	no	0	3	0	29	1	1	0	2	0
no	no	0	2	3	28	1	1	0	0	2
no	no	0	0	1	21	1	1	0	2	2
no	no	0	1	2	24	2	1	0	2	0
no	no	1	2	0	27	2	1	0	2	0	0
no	no	0	3	0	37	2	1	0	2	1
no	no	0	3	0	40	2	1	0	2	1	0
no	no	1	1	1		2	1	0	2	0
no	no	0	3	0	39	2	1	0	2	1
no	no	0	0	1	18	2	1	0	2	1
no	no	0	0	1	20	2	1	0	2	1
no	no	0	3	0	33	2	1	0	2	0
no	no	0	3	3	31	2	1	0	2	2
no	no	0	3	0	32	2	1	0	2	1
no	no	0	3	0	35	2	1	0	2	1	0
no	no	0	3	0	37	2	1	0	2	1	0
no	no	0	3	0	34	2	1	0	2	1
no	no	0	3	3	31	2	1	0	2	1
no	no	0	1	1		2	1	0	2	1
no	no	0	1	0	21	2	1	0	2	1	0
no	no	0	0	2	19	2	1	0	2	1
no	no	0	3	1	29	2	1	0	2	1
no	no	0	3	1	30	2	1	0	2	1	1
no	no	0	3	0	32	2	1	0	2	1	0
no	no	0	3	0	23	2	1	0	2	0
no	no	0	3	0	30	2	1	0	2	0
no	no	0	0	3	19	2	1	0	2	0
no	no	0	2	0	22	2	1	0	2	1
no	no	0	3	0	27	2	1	0	2	0	0
no	no	0	2	1	24	2	1	0	2	0
no	no	0	1	0	20	2	1	0	2	1
no	no	0	2	0	24	2	1	0	2	1	0
no	no	0	0	2	19	2	1	0	2	1
no	no	0	3	0	38	2	1	0	2	0
no	no	0	2	0	24	2	1	0	2	0
no	no	0	1	1	22	2	1	0	2	1
no	no	0	2	1	29	2	1	0	2	0
no	no	0	3	0	32	2	1	0	2	1	0
no	no	0	3	3	27	2	1	0	2	2
no	no	0	3	2	31	2	1	0	2	1
no	no	1	3	0	33	2	1	0	2	1	0
no	no	0	2	1	31	2	1	0	2	1	0
no	no	0	1	2		2	1	0	2	1
no		0	2	2		2	1	0	2	1
no	no	0	1	0	22	2	1	0	2	1
no	no	0	2	0	22	2	1	0	2	0
no	no	0	3	0	27	2	1	0	2	1	0
no	no	0	2	0	24	2	1	0	2	1
no	no	0	3	4		2	1	0	2	1
no	no	0	3	0	27	2	1	0	2	1
no	no	0	3	0	30	2	1	0	2	1	0
no	no	0	3	0	33	2	1	0	2	1
no	no	1	3	0	36	2	1	0	2	1	1
no	no	0	3	0	25	2	1	0	2	1
no	no	0	2	2	24	2	1	0	2	1	0
no	no	0	2	1	22	2	1	0	2	1
no	no	1	3	0	29	2	1	0	2	1	0
no	no	0	3	0	27	2	1	0	2	1
no	no	0	2	2		2	1	0	2	1
no	no	0	2	2		2	1	0	0	1
no	no	0	3	0	27	1	1	0	2	0
no	no	0	3	3	31	1	1	0	0	1
no	no	0	3	0	29	3	1	0	2	1	0
no	yes	0	3	0	25	3	1	0	2	0
no	no	0	2	0	24	3	1	0	2	0
no	no	0	3	0	29	3	1	0	2	0
no	no	0	1	0	21	3	1	0	2	1
no	no	0	2	0	28	3	1	0	2	0
no	yes	0	2	3	30	3	1	0	1	1	0
no	yes	0	3	0		5	1	0	2	0
no	no	0	2	1	24	5	1	0	2	0
no			3	0		5	1	0	2	1
no	yes	0	3	0		5	1	0	2	0
no			3	0		5	1	0	2	1
no	yes	0		0		5	1	0	2	1
no		0		0		5	1	0	2	1
no		0	2	2		5	1	0	2	1
no	yes	0	3	0		5	1	0	2	1
no	no	0	0	0	19	5	1		2	0
no		0	3	0	34	6	1	0	2	1
no		0	3	3	27	6	1	0	2	1
no		0	2	0	28	6	1	0	2	0
no	yes	0	3	0	36	6	1	0	2	1
no		0	0	1	21	6	1	0	2	1
no	yes	0	2	1	26	6	1	1	2	0
no	yes	0	3	4	28	6	1	0	2	1
no	yes	0	3	0	26	6	1	0	2	1
no	yes	0	3	0	26	6	1	0	2	1
no	yes	0	3	0	32	6	1	0	2	1
no	yes	0	1	2	21	7	1	0	2	1	0
no	yes	0	1	3	28	7	1	0	2	1	0
no	yes	0	1	0	23	7	1	0	0	1
no	yes	0	1	0	20	7	1	0	2	1
no	yes	0	2	2	22	7	1	0	2	1	0
no	no	0	3	2	35	7	1	0	2	1
no	yes	1	3	2	29	7	1	1	2	1
no	yes	0	3	2	35	7	1	0	2	1
no	yes	0	3	3	24	7	1	0	2	0
no	yes	0	0	2	18	7	1	0	1	1
no	yes	0	3	0	31	7	1	0	2	1	0
no	yes	0	3	0	29	7	1	0	0	1
no	no	0	1	2	25	7	1	0	0	2
no	yes	0	2	3	27	7	1	0	0	1	0
no	no	0	1	0	23	8	1	0	2	1
no	no	0	3	0	28	8	1	0	2	1
no	no	0	3	0	42	8	1	0	2	1
no	no	0	3	0	37	8	1	0	2	1
no		0	3	1	32	8	1	0	1	1
no	no	0	3	0	42	8	1	0	2	1
no	no	0	3	0	35	8	1	0	2	1
no	no	0	3	0	34	8	1	0	2	1
no	no	0	1	0	23	8	1	0	2	1
no	no	0	3	0	29	9	1	0	2	1	0
no	yes	0	3	0	26	9	1	0	1	0
no	yes	1	0	2	19	9	1	0	0	2
no	no	0	1	0	21	9	1	0	0	2	0
no	no	1	3	0	27	9	1	0	0	1	0
no	no	0	2	1	25	9	1	0	0	1
no	yes	0	1	1	24	9	1	0	0	2	0
no	yes	0	3	0	28	9	1	0	2	1
no	yes	0	3	0	28	9	1	0	2	0
no	no	0	1	1	23	9	1	0	2	1	0
no	yes	0	0	2	18	9	1	0	2	0
no	no	0	2	4	24	9	1	0	0	1	0
no	yes	1	1	1	20	9	1	0	0	1
no	no	1	1	1	18	9	1	0	0	1	0
no	yes	0	2	0	20	9	1	0	2	1	0
no	yes	1	0	1	17	9	1	0	1	0
no	no	0	3	0	30	10	1	0	2	0
no	no	0	3	3	28	10	1	0	2	1
no	no	0	3	0	39	10	1	0	0	0
no	yes	0	3	0	35	10	1	0	2	1
no	no	0	3	0	38	10	1	0	2	1	0
no	no	0	1	0	25	10	1	0	2	1
no	no	0	2	1	24	10	1	0	2	1	0
no	no	0	1	1	21	10	1	0	2	1
no	no	0	3	0	40	10	1	0	2	1
no	yes	0	3	0	25	10	1	0	2	1
no	no	0	1	0	24	10	1	0	2	2
no	no	0	0	0	18	11	1	0	2	0
no	no	0	3	1	25	11	1	0	2	0
no	yes	0	2	3	26	11	1	0	2	1
no	yes	0	3	2	29	11	1	0	0	1
no	yes	0	1	2	23	11	1	0	2	1
no	yes	0	1	0	21	11	1	0	2	0
no	no	0	3	0	30	11	1	0	2	0
no	yes	0	0	1	21	11	1	1	2	1
no	no	0	0	0	20	11	1	0	2	1
no	no	0	3	0	28	11	1	0	2	0
no	yes	0	0	0	22	12	1	0	2	1
no	yes	0	2	0	25	12	1	0	2	1
no	yes	0	2	0	26	12	1	0	1	2
no	yes	0	3	4	32	12	1	0	1	2
no	yes	0	0	3	20	12	1	0	0	2
no	yes	0	1	0	27	12	1	0	1	2
no	yes	0	3	0	28	12	1	0	2	1
no	yes		1	0	24	12	1	0	0	1
no	yes	1	3	4	32	12	1	0	2	1
no	yes	0	0	0	21	12	1	0	2	1
no	no	0	3	1	32	1	1	0	2	1
no	no	0	3	2	29	2	1	0	0	2	0
no	no	0	1	2	22	2	1	0	2	1	0
no	no	0	3	0	39	2	1	0	2	1
no	no	0	3	0	24	3	1	0	2	1
no	no	0	3	0	30	3	1	0	1	1
no	no	0	3	0	27	3	1	0	2	0
no	no	0	2	0	24	3	1	0	2	0
no	no	0	2	1	26	3	1	0	2	1
no	no	0	0	3	20	3	1	0	0	1
no		0	3	2		4	1	0	2	1
no	no	0	3	0	27	4	1	0	2	1
no	no		1	0	18	4	1	0	2	1
no	yes	0	0	0	20	4	1	0	2	1
no	no	0	0	1	18	4	1	0	2	1
no	yes	0	3	3	40	4	1	0	2	0
no	no	0	3	0	27	4	1	0	2	1
no	no	0	3	3	27	4	1	0	2	1	0
no	no	0	2	3	25	4	1	0	2	1
no	no	0	3	0	40	5	1	0	2	0
no	yes	0	3	0	35	5	1	0	2	1
no	no	0	3	0	28	5	1	0	2	0
no	no	0	3	0	40	5	1	0	2	0
no	no	0	3	1	27	5	1	0	2	0
no	yes	0	3	0	37	5	1	0	2	0
no	no	0	3	0	30	5	1	0	2	1
no	no	0	3	4	37	5	1	0	2	1
no	no	0	2	1	23	5	1	0	2	0
no		0	3	0	32	6	1	0	2	1
no		0	3	0	32	6	1	0	2	1
no	no	0	0	0	19	6	1	0	0	1
no		0	1	0	27	6	1	0	2	1
no	yes	0	2	0	28	6	1	0	2	1
no	yes	0	0	0	19	6	1	0	2	1
no		0	0	0	19	6	1	0	2	1
no		0	3	0	36	6	1	0	2	1
no		0	0	0	21	6	1	0	2	1
no	yes	0	1	0	24	6	1	0	2	1
no	no	0	2	2	25	7	1	0	0	1
no	no	0	1	2	25	7	1	0	2	1	0
no	no	0	0	0	20	7	1	0	2	1
no	yes	1	0	3	19	7	1	1	0	2
no	no	0	3	0	35	7	1	0	2	2
no	yes	0	2	0	25	7	1	0	2	1
no	yes	0	3	0	34	7	1	0	2	1
no	no	0	3	0	27	7	1	0	2	0
no	yes	0	0	2	21	7	1	0	2	1
no			0	0	19	7	1	0	2	2
no		0	1	1	22	7	1	0	2	1	0
no	yes	0	3	0	25	7	1	0	2	1
no		0	0	0	22	8	1	0	0	1
no		0	0	0	22	8	1	0	0	1
no	no	0	3	0	44	8	1	0	2	1
no	yes	0	0	0	21	8	1	0	2	1
no	no	0	2	0	23	8	1	0	2	1
no	yes	0	2	0	26	8	1	0	2	1
no	no	0	3	0	38	8	1	0	2	1
no	no	0	3	3	39	8	1	0	0	1
no	no	0	0	0	20	8	1	0	2	1
no	no	0	2	0	24	8	1	0	0	1
no	yes	0	3	2	25	9	1	0	0	2
no	no	1	1	0	25	9	1	0	2	1	0
no	no	0	0	0	22	9	1	0	2	1
no	no	0	2	0	22	9	1	0	2	1
no	no	0	3	0	24	9	1	0	2	2	0
no	yes	0	3	2	30	9	1	0	2	1
no	no	0	1	1	22	9	1	0	2	1
no	yes	0	2	1	37	9	1	0	2	1	0
no	yes	0	1	1	34	9	1	0	0	1
no	yes	0	3	1	30	9	1	0	2	0
no	yes	0	0	2	25	9	1	0	2	0
no	yes	0	0	1	20	9	1	0	2	1
no	no	0	1	2	22	9	1	0	2	1	0
no	no	0	2	0	24	9	1	0	2	0	0
no	yes	0	0	2	20	9	1	0	0	2
no	no	0	0	0	19	10	1	0	2	1
no	no	0	1	0	20	10	1	0	2	1	0
no	no	1	2	1	27	10	1	0	2	2	0
no	no	0	1	1	25	10	1	0	2	1
no	no	0	3	2	30	10	1	0	2	0
no	no	0	3	0	26	10	1	0	2	1
no	no	0	3	2	28	10	1	0	1	1	0
no	no	0	3	0	40	10	1	0	2	1
no	no	0	3	0	38	10	1	0	2	2	0
no	no	0	2	0	28	10	1	0	2	1	0
no	no	0	1	0	25	10	1	0	1	1
no		1	3	0	25	10	1	0	2	1	1
no	yes	0	2	0	23	10	1	0	2	2
no	no	0	3	0	26	10	1	0	2	1	0
no	yes	0	2	0	27	10	1	0	2	1
no	no	0	0	3	20	10	1	0	0	1
no	no	0	1	0	25	11	1	0	2	0
no	no	0	2	2	22	11	1	0	2	1
no	yes	0	3	0	27	11	1	0	2	0
no	yes	0	2	0	26	11	1	0	2	1
no	no	0	1	0	20	11	1	0	2	1
no	no	0	0	2	17	12	1	0	2	1
no	yes	0	2	0	26	11	1	0	2	1
no	no	0	3	0	26	11	1	0	2	0
no	yes	0	3	0	25	11	1	0	2	0
no	yes	0	3	3	27	11	1	0	2	1
no	yes	0	3	0	28	12	1	0	2	1
no	yes	0	1	1	25	12	1	0	2	1
no	yes	0	3	0	39	12	1	0	2	0
no	yes	0	3	0	31	12	1	0	2	1
no	yes	0	0	4	19	12	1	0	2	1
no	yes	1	0	1	20	12	1	1	2	1
no	yes	0	2	0	26	12	1	0	1	1
no	no	0	2	1	29	12	1	0	0	1
no	yes	0	3	0	29	12	1	0	1	1
no	no	0	2	2	27	3	1	0	2	1
no	no	0	3	4	33	3	1	0	2	1	0
no	yes	0	3	0	35	3	1	0	2	1
no	yes	1	1	0	22	3	1	1	2	1
no	no	0	2	1	31	3	1	0	2	1
no	yes	1	2	0	28	3	1	0	2	0	0
no	yes	0	1	2	25	3	1	0	2	1
no		0	2	0	27	3	1	0	2	0
no	yes	0	0	0	22	3	1	0	2	1
no	yes	0	3	1	35	3	1	0	2	1
no	no	0	1	4	24	3	1	0	0	1
no	no	0	3	0	28	3	1	0	2	0
no	no	0	3	0	29	3	1	0	2	1	0
no	no	0	3	4	36	4	1	0	2	1
no	no	0	3	0	35	4	1	0	2	0
no	no	0	2	2	26	4	1	0	1	1
no	no	0	3	0	30	4	1	0	2	0
no	no	0	3	4	27	4	1	0	2	1
no	yes	0	1	1	20	4	1	0	2	1
no	no	0	3	0	32	4	1	0	2	1	0
no	no	0	3	4	29	4	1	0	2	1
no	no	0	0	0	19	4	1	0	2	1
no	no	0	2	0	21	4	1	0	2	1	0
no	no	0	1	0	20	4	1	0	2	1	0
no		0	3	0		4	1	0	2	1
no	no		3	0	27	4	1	0	2	1
no		1	0	1	26	5	1	1	2	1
no	no	0	3	0	35	5	1	0	2	1
no	no	0	1	2	35	5	1	0	2	0
no	no	0	3	0	37	5	1	0	2	1
no	no	0	0	0	20	5	1	0	0	1
no	no	0	3	0		5	1	0	2	0
no	no	0	3	0	36	5	1	0	2	0
no		0	2	0	27	5	1	0	2	1
no	no	0	3	0	35	5	1	0	2	1
no	no	0	2	0	26	5	1	0	2	1
no	yes	0	3	1	32	6	1	0	2	1
no	yes	0	3	0	30	6	1	0	1	1
no	yes	0	3	0	29	6	1	1	2	0
no		0	2	0	26	6	1	0	2	0
no	yes	0	3	0	32	6	1	0	1	1
no	yes	0	1	1	26	6	1	0	2	1
no		0	2	2	26	6	1	1	2	1
no	yes	0	1	0	24	6	1	0	2	1
no		0	0	0	20	6	1	0	2	1
no		0	1	0	22	6	1	0	2	1
no	no	0	2	0	30	2	1	0	2	0
no	no	1	3	2	33	2	1	0	2	2	0
no	no	0	3	0	25	2	1	0	2	0	0
no	no	0	3	0	26	2	1	0	2	1
no	no	0	3	0	30	3	1	0	2	0
no	no	0	3	1	30	4	1	0	2	1	0
no	yes	0	1	1	25	4	1	0	2	1
no	no	0	3	4	30	3	1	0	2	1
no	no	0	0	1	22	3	1	0	2	0
no	no	0	2	4	27	3	1	0	2	0	0
no	no	0	1	4	24	3	1	0	2	1
no	no	0	2	0	29	3	1	0	2	0
no	no	0	3	0	30	3	1	0	2	1
no	yes	0	2	0	27	3	1	0	2	1
no	no		3	1	29	3	1	0	2	0
no	no	0	3	0	29	3	1	0	2	1
no	no	0	3	0	36	3	1	0	2	0
no	no	0	3	3	35	3	1	0	2	1	0
no	no	0	1	0	23	5	1	0	2	0
no	no	0	1	1	24	5	1	0	2	1
no	no	0	2	1	25	5	1	0	2	0
no	no	0	3	0	30	5	1	0	2	1
no	no	0	3	0	30	5	1	0	2	0
no	no	0	1	1	23	5	1	0	0	1
no	no	0	3	0	25	5	1	0	2	1
no	no	0	0	0		5	1	0	2	1
no	no	0	3	2		5	1	0	2	1
no	yes		0	0		5	1	0	2	0
no	yes	0	1	0	24	6	1	1	2	0
no	yes	0	2	2	25	6	1	0	0	1
no		0	2	0	31	6	1	0	1	1
no	yes	0	1	0	23	6	1	0	2	1
no			3	0	33	6	1	0	1	0
no	yes	0	2	1	32	6	1	0	2	1
no		0	1	2	26	6	1	0	2	0
no	yes		3	0	30	6	1	0	2	1
no	yes	0	3	0	30	6	1	0	2	1
no		0	3	0	30	6	1	0	2	1
no	no	0	3	1	28	7	1	0	2	0
no	yes	1	1	2	26	7	1	1	2	1
no	no	0	0	1	19	7	1	0	2	1
no	yes	0	3	3	25	7	1	0	2	1
no		0	1	1	20	7	1	0	2	0
no	yes	0	3	1	25	7	1	0	2	1
no	yes	0	3	1	27	7	1	0	2	1	0
no	yes	0	3	1	36	7	1	0	2	1
no	yes	0	2	2	34	7	1	0	2	1
no	yes	0	2	0	25	7	1	0	2	1
no	yes	0	3	1	30	8	1	0	0	1
no	no	0	3	2	23	8	1	0	0	1
no	no	0	0	0	19	8	1	0	2	1
no	no	0	0	4	21	8	1	0	0	1
no	no	0	1	0	22	8	1	0	2	1
no	no	0	1	0	23	8	1	0	2	1
no	no	0	3	0	32	8	1	0	2	1
no	no	0	3	0	30	8	1	0	2	2
no	no	0	3	0	28	8	1	0	2	1
no	no	0	2	0	25	8	1	0	2	1
no	no	0	3	1	31	9	1	0	2	1	0
no	yes	0	3	3	28	9	1	0	2	1
no	yes	0	0	2	23	9	1	0	2	0
no	no	0	0	2	20	9	1	0	2	2
no	no	1	1	4	25	9	1	0	2	2
no	no	0	0	1	28	9	1	0	2	2
no	yes	0	1	1	22	9	1	0	2	1
no	no	1	3	3	33	9	1	0	2	1	0
no	no	0	3	0	30	9	1	0	2	0
no	yes	0	3	0	32	9	1	0	2	1
no	no	0	0	4	20	9	1	0	2	2
no	no	0	1	2	22	9	1	0	2	2	1
no	yes	0	3	0	27	10	1	0	2	1
no	no	0	0	0	20	10	1	0	2	0
no	yes	0	2	0	28	10	1	0	2	1
no	yes	0	3	3	30	10	1	0	2	1	0
no	no	0	3	0	30	10	1	0	2	1
no	yes	0	1	0	25	10	1	0	2	1
no	no	0	1	3	22	10	1	0	1	1
no		0	2	0	26	10	1	0	2	1
no	no	0	1	1	29	10	1	0	2	0
no		0	2	2	27	11	1	0	1	1
no	yes	0	2	0	25	11	1	0	2	0
no	no	0	1	1	22	11	1	0	2	0
no	yes	0	3	0	27	11	1	0	2	0
no	yes	0	3	0	26	11	1	0	0	2
no	yes	0	2	0	28	12	1	0	1	1
no	yes	0	0	0	23	12	1	0	2	1
no	yes	0	2	0	28	12	1	0	0	1
no	yes	0	1	0	18	12	1	0	2	1
no	yes	0	1	0	25	12	1	0	2	0
no	no	0	3	1	26	12	1	0	2	1
no	yes	1	2	0	20	12	1	0	2	1
no	no	0	2	4	28	12	1	0	2	1
no	no	0	2	0	26	12	1	0	2	1
no	yes	0	2	0	26	12	1	0	2	1
no	no	1	2	0	32	1	1	0	2	1
no	no	0	1	2	22	1	1	0	0	1
no	no	0	3	0	35	1	1	0	2	1
no	no	0	2	2	31	1	1	0	0	1
no	no	0	1	3	24	1	1	0	0	2
no	no	0	2	1	21	1	1	0	2	2
no	no	0	3	2	35	1	1	0	2	1
no	no	0	3	1	24	1	1	0	0	2
no		0	3	0	28	2	1	0	2	0
no	no	0	3	2	33	2	1	0	2	1
no	no	0	1	0	25	2	1	0	0	2
no	no	0	2	1	26	2	1	0	0	1	0
no	no	0	3	0	28	2	1	0	2	0
no	no	0	2	0	24	2	1	0	2	1	0
no	no	0	1	0	21	2	1	0	2	1
no	no	0	3	0	35	3	1	0	2	1
no	no	0	0	0	23	3	1	0	2	0
no	no	0	0	0	33	3	1	0	2	0
no	yes	0	1	3	28	3	1	0	2	1
no	no	0	3	4	34	3	1	0	2	1
no	no	0	1	1	28	3	1	0	2	0
no	no	0	3	1	37	3	1	0	2	0
no	no	0	0	0	18	3	1	0	2	0
no	no	0	2	0	26	4	1	0	2	1
no	no	0	3	0	32	4	1	0	2	1
no	no	0	2	0	27	4	1	0	2	1	0
no	no	0	1	2	24	4	1	0	2	1
no	no	0	3	0	29	4	1	0	0	0
no	no	0	0	3	20	5	1	0	1	1
no	no	0	1		27	5	1	0	2	1
no	no	0	3	0	38	5	1	0	2	1
no	no	0	2	1	25	5	1	0	2	0
no	no	0	3	0	22	5	1	0	2	1
no	no	0	3	0	26	5	1	0	2	1
no	yes	1	3	3	35	5	1	0	2	0
no	no	0	0	1	20	5	1	0	0	1
no	no	0	1	0	20	5	1	0	2	1
no	no	0	3	0	25	5	1	0	2	1
no	yes	0	1	0	25	6	1	0	2	1
no	yes	0	1	0	25	6	1	0	0	1
no	yes	0	2	3	25	6	1	0	0	1
no	yes	0	1	0	25	6	1	0	2	0
no	no	0	3	0	33	6	1	0	2	0
no	yes	0	3	0	32	6	1	0	2	0
no		0	2	0	25	6	1	0	2	1
no	yes	0	2	3	28	6	1	0	1	1
no	yes	0	0	4	21	6	1	1	1	1
no	yes	0	2	0	26	6	1	0	2	1
no	yes	0	0	3	25	7	1	0	0	0
no	no	0	0	2	19	7	1	0	2	1
no	yes	0	3	0	26	7	1	0	2	1
no	no	0	3	3	30	7	1	0	2	1	0
no	no	0	1	0	25	7	1	0	2	0
no	yes	0	1	1	22	7	1	0	0	2
no	no	0	1	0	25	7	1	0	2	1
no	yes	0	1	4	20	7	1	0	2	1
no	yes	0	1	0	28	8	1	0	2	1
no	no	0	3	0	26	8	1	0	1	1
no	no	0	0	0	22	8	1	0	2	1
no	no	0	1	0	22	8	1	0	2	0
no	no	0	2	0	26	8	1	0	2	1
no	no	0	3	0	28	8	1	0	2	1
no	no	0	3	1	28	2	1	0	2	2
no	no	0	2	1	24	8	1	0	2	1
no	no	0	3	0	40	8	1	0	2	1
no	no	0	2	0	26	8	1	0	0	0
no	no	1	1	2	23	9	1	0	2	1	0
no	yes	1	0	3	20	9	1	0	1	1
no	no	1	3	2	28	9	1	0	2	2	0
no	no	0	3	0	30	9	1	0	2	2	0
no	yes	0	2		26	9	1		2	1
no	no	1	2	0	25	9	1	0	2	0	0
no	yes	0	1	2	20	9	1	0	1	1
no	no	0	3	1	32	9	1	0	2	1
no		0	1	3	28	9	1	0	2	2
no	no	0	1	0	20	9	1	0	2	1
no	no	0	1	0	25	9	1	0	2	0
no	no	1	3	1	30	9	1	0	2	1	0
no	no	1	3	0	32	9	1	0	2	1	0
no	no	1	2	1	28	9	1	0	2	1
no	no	0	0	0	19	9	1	0	2	1
no	no	0	1	0	22	9	1	0	2	1	0
no	no	0	2	1	30	10	1	0	2	1	0
no	yes	0	1	1	28	10	1	0	2	2
no	no	0	3	0	40	10	1	0	2	1
no	no	0	3	0	42	10	1	0	2	1	0
no	no	0	3	0	39	10	1	0	2	0
no		0	2	1	26	10	1	0	2	1	0
no	no	0	1	2	25	10	1	0	1	1
no		0	2	0	36	10	1	0	2	0
no	no	0	3	2	40	10	1	0	0	1
no	yes	0	0	1	19	10	1	0	1	1
no	no	0	1	0	20	10	1	0	2	1	0
no	yes	0	0	1	22	10	1	0	2	1
no	yes	0	1	0	23	10	1	0	2	1	0
no	yes	0	3	0	30	10	1	0	2	1
no	no	0	3	0	27	10	1	0	2	1	0
no	yes	0	0	1	20	10	1	0	2	1
no	no	0	2	2	28	10	1	0	0	1
no	no	0	1	0	26	11	1	0	2	1
no	no	0	3	0	34	11	1	0	2	0
no	no	0	3	0		11	1	0	2	0
no	yes	0	2	0	27	11	1	0	2	0
no	no	0	2	2	26	11	1	0	2	1
no	no	0	1	0	25	11	1	0	2	1
no	no	0	0	0	23	11	1	0	2	0
no	no	0	3	0	40	11	1	0	2	1
no	no	0	3	2	36	11	1	0	2	0
no	no	0	0	1	17	11	1	0	1	1
no	yes	0	3	0	26	12	1	0	0	1
no	yes	0	3	0	28	12	1	0	2	1
no	yes	0	1	0	22	12	1	0	2	1
no	no	0	3	0	34	12	1	0	2	0
no	yes	0	3	1	30	12	1	0	0	1
no	yes	0	0	0	21	12	1	0	0	1
no	yes	0	3	1	30	12	1	0	0	1
no	yes	0	3	0	28	12	1	0	2	0
no	yes	0	3	2	35	12	1	0	1	1
no	yes	0	0	0	21	12	1	0	2	0
no	no	0	0	0	21	1	1	0	2	2
no	no	0	1	3	23	1	1	0	2	1
no	no	0	3	0	30	1	1	0	2	1
no	no	0	0	1	21	1	1	0	2	1
no	no	0	2	4	21	1	1	0	0	2
no	no	0	1	0	22	1	1	0	2	0
no	no	0	3	0	30	1	1	0	2	0
no	no	0	1	1	21	1	1	0	2	2
no	no	0	1	2	31	1	1	0	2	2
no	yes	0	3	2	31	2	1	1	2	1
no	yes	0	3	2	35	2	1	1	2	1	0
no	yes	0	0	2	18	2	1	0	0	1
no	yes	0	1	1	20	2	1	0	2	1	0
no	no	0	3	0	30	2	1	0	2	0
no	no	0	3	0	33	2	1	0	2	1	0
no	no	0	3	0	26	2	1	0	2	1	1
no	no	0	2	0	26	2	1	0	2	1	0
no	no	0	3	0	27	2	1	0	0	2
no	no	0	0	3	21	2	1	1	2	1
no	no	0	3	0	28	2	1	0	2	0	0
no	no	0	3	0	26	2	1	0	2	0
no	yes		0	3	20	2	1	0	0	2
no	yes		1	3	22	2	1	0	0	2	1
no	no	0	1	0	22	2	1	0	2	2
no	no	0	3	4	41	3	1	0	2	1	0
no	no	0	3	0	38	3	1	0	2	0
no	no	0	3	0	37	3	1	0	2	0
no	no	0	3	0	40	3	1	0	2	1
no	no	0	1	0	23	3	1	0	2	1
no	no	0	3	0	32	3	1	0	2	1
no	no	0	3	0	30	3	1	0	2	0
no	no	0	1	0	26	3	1	0	2	1
no	no	0	2	0	31	3	1	0	2	2
no	no	0	1	2	25	3	1	0	2	1
no	no	0	3	3	35	4	1	0	0	1
no	no	0	3	0	32	4	1	0	2	1
no		0	0	0	21	4	1	0	2	1
no	no	0	2	0	39	4	1	0	2	1
no	no	0	3	0	30	4	1	0	2	1
no	no	0	1	0	25	4	1	0	2	1
no	no	0	2	0	28	4	1	0	2	1
no	no	0	3	3	35	4	1	0	2	1
no	no	0	2	0	29	4	1	0	2	1
no	no	0	3	0	35	4	1	0	2	1
no	no	0	3	0	30	5	1	0	2	1
no			2	0	26	5	1	1	2	1
no	no	0	3	0	30	5	1	0	2	1
no	no	0	3	0	30	5	1	0	0	0
no	yes	0	2	2		5	1	0	0	1
no	no	0	3	0		5	1	0	0	1
no	no	0	3	0		5	1	0	2	1
no	no	0	3	0		5	1	0	2	0
no	no	0	2	0	28	5	1	0	2	1
no		1	1	1	26	5	1	1	2	1
no	no	0	0	0	20	6	1	0	2	1
no	no	0	3	0	30	1	1	0	2	0
no	no	0	2	0	25	1	1	0	2	1
no	no	0	3	0	36	1	1	0	2	2
no	no	0	3	0	34	1	1	0	2	1
no	no	0	2	0	18	3	1	0	1	1
no	no	0	3	3	26	3	1	0	0	1	0
no	yes	0	3	0	35	3	1	0	2	1
no	no	0	0	1		3	1	0	2	1
no	no	0	3	0	35	3	1	0	2	0
no	no	0	3	2	29	3	1	0	2	1
no	no	0	3	0	35	3	1	0	2	0
no	no	0	1	4	22	3	1	0	2	1	0
no	no	0	2	2	27	3	1	0	2	1
no	no	0	1	4	21	3	1	0	2	2
no	no	0	1	0	25	3	1	0	2	0
no		0	3	0	29	3	1	0	2	0
no	no	0	3	0	38	3	1	0	2	0
no	yes	0	0	1	19	3	1	1	2	2
no	no	0	3	2	29	2	1	0	2	1	0
no	no	0	3	0	26	2	1	0	2	0
no	no	0	2	2	22	2	1	0	0	1	0
no	no	0	1	0	20	2	1	0	0	1
no	no	0	0	2	19	2	1	0	2	0
no		0	3	0	30	6	1	0	2	1
no	no	0	3	0	30	3	1	0	2	0
no	yes	0	1	0	26	6	1	1	2	1
no	no	0	0	4	25	9	1	0	2	1
no		0	1	0	25	6	1	0	2	0
no	no	0	1	2	21	9	1	0	2	0
no	no	0	2	2	22	9	1	0	2	2	0
no		0	3	2	26	6	1	0	2	0
no	yes	0	3	3	33	9	1	0	2	0
no	no	1	3	0	35	9	1	0	2	0	0
no		0	3	0	35	6	1	0	2	0
no	yes	0	3	0	30	9	1	0	2	1
no	no	0	1	0	24	8	1	0	2	1
no	no	1	3	2	32	9	1	0	2	1	0
no	no	0	2	0	30	9	1	0	2	1	0
no	yes	1	1	1	29	9	1	0	2	0
no	yes	0	3	0	30	8	1	0	2	1
no	no	0	0	0	20	8	1	0	2	1
no	no	0	3	0	34	8	1	0	2	1
no	no	0	0	0	20	8	1	0	2	1
no	yes	0	0	0	20	3	1	0	2	1
no	no	0	2	0	24	5	1	0	2	0
no	no	0	1	0	20	8	1	0	2	1
no		0	0	0	19	3	1	0	0	1
no	no	0	1	0	32	8	1	0	2	1
no	no	0	1	0	23	3	1	0	2	0
no	yes	0	0	2	23	5	1	0	2	0
no	no	0	3	0	28	3	1	0	2	1
no	no	0	1	0	28	3	1	0	2	1
no	no	0	3	0		5	1	0	2	0
no	no	0	3	0	33	1	1	0	2	1
no	yes	1	3	0	29	1	1	1	2	1
no	no	0	2	3	31	1	1	0	2	1
no	no	0	3	0	32	1	1	0	2	0
no	no	0	3	1	32	2	1	0	2	1
no	no	0	2	4	25	1	1	0	2	0
no	no	0	3	0	35	1	1	0	2	1
no	no	0	3	0	36	1	1	0	2	1
no	yes	1	3	3	30	1	1	1	2	1
no	no	0	3	1	32	1	1	0	2	2
no	no	0	2	2	25	1	1	0	0	2
no	yes	1	0	3	20	1	1	1	2	1
no	yes	1	3	0	30	12	1	0	2	1
no	yes		2	0	20	12	1	0	2	0
no	no	0	0	0	20	2	1	0	2	1
no	no	0	1	0	25	1	1	0	2	0
no	yes	0	0	0	23	12	1	0	2	1
no	no	0	3	0	35	1	1	0	2	1
no	yes	0	0	0	19	12	1	0	2	0
no	no	0	2	0	23	2	1	0	2	1	1
no	no	0	1	0	21	2	1	0	2	1
no	yes	0	2	0	25	12	1	0	2	1
no		1	0	1	19	2	1	1	0	1
no	yes	0	2	3	26	12	1	0	0	1
no	yes	0	2	0	25	12	1	1	1	1
no		0	0	0	22	12	1	0	1	1
no	yes	1	2	0	25	12	1	1	2	1
no	no	0	3	0	35	12	1	0	2	1
no	no	0	2	0	24	7	1	0	2	1
no			1	2	25	12	1	0	2	2
no	yes	0	0	2	21	7	1	0	2	1
no	no	0	1	1	23	7	1	0	2	1	0
no	yes	1	0	0	20	12	1	0	2	1
no	yes	0	0	0	21	12	1	0	1	1
no	yes	0	2	0	27	12	1	0	2	1
no		0	1	0	23	6	1	0	2	1
no	yes	0	3	0	35	12	1	0	2	1
no	yes	0	0	0	19	6	1	0	2	1
no	yes	0	1	0	24	12	1	0	2	1
no	no	0	2	1	24	9	1	0	0	1
no	no	0	0	0	23	12	1	0	2	1
no	yes	0	2	3	24	9	1	0	2	0	0
no	no	0	1	0	22	9	1	0	2	1
no	no	0	3	0	30	12	1	0	2	1
no	no	0	0	2	19	5	1	0	2	0
no	yes	1	0	1	19	7	1	1	2	1
no	no	0	3	0	26	5	1	0	2	1
no			1	2	37	5	1	1	2	0
no	yes	0	1	0	23	11	1	0	1	1
no	no	0	3	0	38	5	1	0	2	0
no	yes	0	0	0	19	4	1	0	0	1
no	no	0	1	0	18	11	1	0	2	1
no	no	0	2	2	28	4	1	0	2	1	0
no	no	0	1	2	26	4	1	0	2	1
no	yes	0	3	4	25	7	1	1	2	1
no	no	0	3	2	30	4	1	0	2	1
no	yes	0	2	0	22	10	1	0	0	1	0
no	no	0	3	3	35	4	1	0	2	1
no	no	0	0	0	19	10	1	0	2	1
no	no	0	3	1	29	4	1	0	2	1
no	yes	0	0	2	19	10	1	0	0	1
no	no	0	1	1	21	10	1	0	2	1	1
no	no	0	3	2		10	1	0	2	1
no	no	0	0	1	19	10	1	0	2	1
no	no	0	1	0	21	10	1	0	2	1	0
no	yes	0	3	0	30	10	1	0	2	1
no	yes	0	0	0	20	11	1	0	2	0
no	no	0	3	0	33	3	1	0	2	1	0
no	no	0	3	1	30	3	1	0	2	1
no			0	0	20	5	1	0	0	1
no	no	0	3	0	37	3	1	0	2	1
no	no		3	2	28	5	1	1	0	1
no	no	0	2	0	26	8	1	0	2	1
no	yes	0	3	0	32	8	1	1	2	1
no	no	0	3	0	30	10	1	0	2	1	0
no	no	0	1	0	25	10	1	0	1	1
no	yes	0	2	1	27	10	1	0	2	1	0
no	yes	0	3	0	40	10	1	0	0	1
no	no	0	3	0		5	1	0	2	0
no	no	0	3	0	30	11	1	0	2	0
no	no	0	3	2	42	9	1	0	2	1
no	no	0	1	0	23	11	1	0	2	1
no	yes	0	0	0	22	11	1	0	2	1
no	no	0	0	1	23	6	1	0	2	1
no	no	0	3	2	26	1	1	0	2	1
no	no	0	3	1	30	1	1	0	2	2
no	no	0	0	4	21	1	1	0	1	1
no	no	0	0	0	18	1	1	0	2	0
no	no	0	1	1	21	1	1	0	0	2
no	no	0	3	1	31	1	1	0	2	0
no	no	0	3	0	29	1	1	0	2	0
no	no	0	0	4	19	1	1	0	0	2
no	no	0	3	3	22	1	1	0	2	2
no	no	0	0	4	20	1	1	0	0	1
no	yes	1	0	0	20	1	1	1	2	1
no	no	0	3	0	42	1	1	0	2	1
no	no	0	3	0	38	1	1	0	2	0
no	no	0	3	0	35	1	1	0	2	1
no		0	3	3	30	1	1	0	2	2
no	yes	0	3	0	34	1	1	0	2	0
no	no	0	3	0	30	1	1	0	2	0
no	no	0	2	0	26	1	1	0	2	1
no	no	0	1	0	23	1	1	0	2	1
no	no	0	1	2	25	1	1	0	2	1
no	no	0	2	2	22	1	1	0	0	1
no	no	0	2	0	25	1	1	0	2	2
no	no	0	3	1	31	1	1	0	2	1
no	no	0	1	0	25	1	1	0	2	1
no	no	0	3	3	35	1	1	0	2	0
no	no	0	3	0	31	1	1	0	0	1
no	no	0	3	1	33	1	1	0	2	2
no	no	0	1	0	22	1	1	0	2	0
no	no	0	1	0	21	1	1	0	2	2
no	no	0	2	4	25	1	1	0	2	1
no	no	0	0	2	22	1	1	0	2	1
no	no	0	3	0	30	1	1	0	2	0
no	no	0	3	2	30	2	1	0	2	0
no	no	0	1	1	21	2	1	0	0	1	0
no	no	0	0	2	19	2	1	0	0	2
no	no	1	2	2	25	2	1	0	2	1	0
no	no	0	1	0	25	2	1	0	2	1
no	no	0	3	0	27	2	1	0	2	0	0
no	no	0	2	0	20	2	1	0	2	1
no	no	0	3	0	28	2	1	0	2	1
no	no	0	3	1	35	2	1	0	2	1	0
no	no	0	1	0	22	2	1	0	2	1	0
no	no	0	0	0	19	2	1	0	2	1
no	no	0	0	3	22	2	1	0	2	0
no	no	0	3	2	29	2	1	0	2	1	0
no	yes	0	2	0	25	2	1	0	2	1
no	no	0	3	2	31	2	1	0	2	0
no	no	0	1	3	24	2	1	0	2	1
no	no	0	3	2	39	2	1	0	0	1	0
no	no	0	3	2	35	2	1	0	0	1
no	no	0	1	2	22	2	1	0	2	1
no	no	0	2	1	25	2	1	0	2	1	0
no	no	0	3	0	35	2	1	0	2	2
no	no	0	3	0	35	2	1	0	2	1
no	no	0	0	0	20	2	1	0	2	1
no	no	0	3	0		3	1	0	2	1
no	no	0	2	2	30	3	1	0	2	1	0
no	no	0	1	0	25	3	1	0	2	0
no	no	0	1	1	25	3	1	0	0	1
no	no	0	2	0	29	3	1	0	0	0	0
no	no	0	2	0	25	3	1	0	2	1
no	no	0	3	1	24	3	1	0	2	0
no	yes	1	1	3	21	3	1	0	2	1
no	yes	1	3	0	27	3	1	1	2	0
no	no	0	1	2	20	3	1	0	2	1
no	yes	0	2	0	22	3	1	0	2	2	0
no	yes	0	3	0	31	3	1	0	2	1
no	no	0	3	0	32	3	1	0	2	1	0
no	no	0	1	2	19	3	1	0	0	2
no	no	0	2	1		3	1	0	2	1
no	yes	0	1	0	21	3	1	0	1	0
no	no	0	3	0	28	3	1	0	2	1
no	no	0	0	4	18	3	1	0	0	2
no	no	0	3	3	33	3	1	0	0	1
no	no	0	1	1	26	3	1	0	0	1
no	no	0	3	2	35	3	1	0	2	1
no	no	0	3	0	25	3	1	0	2	1
no		0	1	0	24	3	1	0	2	1
no	no	0	2	1	30	3	1	0	2	1
no	no	0	3	3	29	3	1	0	2	1	0
no	no	0	3	0	35	3	1	0	2	0
no	no	0	0	1	20	3	1	0	2	1
no	no	0	2	0	25	3	1	0	2	0
no	no	0	0	0	22	3	1	0	2	0
no	no	0	2	0	30	3	1	0	2	1
no	no	0	3	0		3	1	0	2	1
no	no	0	0	1	19	3	1	0	0	1
no	yes	0	1	3	24	3	1	0	2	1
no		0	2	0	32	3	1	1	2	0
no	no	0	3	2	24	3	1	0	2	1	0
no	no	0	2	0	28	3	1	0	2	1
no	no	0	3	2	38	3	1	0	2	1
no	yes	0	2	4	31	3	1	0	2	1	0
no	no	0	1	0	29	3	1	0	2	1
no	yes	0	3	0	30	3	1	0	2	0
no	no	0	0	2	21	3	1	0	2	0
no	yes	1	2	2	29	3	1	0	2	0	0
no		0	1	1	29	3	1	0	2	0
no	no	0	1	0	26	3	1	0	2	1
no	yes	1	3	0	29	3	1	1	0	1
no	no	0	3	0	33	3	1	0	2	0
no	yes	1	1	4	28	3	1	0	2	0	0
no	no	0	0	0	25	3	1	0	2	0
no	no	0	0	1	20	3	1	0	2	0
no	no	0	1	0	22	3	1	0	2	1	0
no	no	0	3	0	33	3	1	0	2	0
no	no	0	1	2	28	3	1	0	0	0
no	yes	0	3	0	35	3	1	1	2	1
no	no	0	2	0	30	3	1	0	2	1
no	no	0	0	2	28	3	1	0	0	0
no	no	0	2	0	25	3	1	0	2	0
no	no	0	3	0	28	3	1	0	2	1
no	yes	0	2	3	25	3	1	0	2	1
no	no	0	2	4	32	3	1	0	2	1	0
no	yes	0	1	1	30	3	1	0	0	1
no	yes	1	3	0	29	3	1	0	2	1
no	no	0	3	1	30	3	1	0	2	1
no	yes	0	3	0	25	3	1	0	2	0
no	no	0	3	0	35	3	1	0	2	0
no	no	0	3	4	37	3	1	0	2	1	0
no	no	0	3	0	35	3	1	0	2	0
no	no	0	1	0	23	3	1	0	2	1
no	no	0	3	0	35	4	1	0	2	1
no	no	0	3	0	33	4	1	0	2	1
no	no	0	0	0	23	4	1	0	2	0
no	no	0	1	2	25	4	1	0	2	1	0
no	no	0	2	0	27	4	1	0	0	1
no	yes	0	2	2	26	4	1	0	2	1
no	no	0	3	1	30	4	1	0	2	1
no	no	0	3	1	28	4	1	0	2	1
no	no	0	0	3	21	4	1	0	2	1
no	no	0	0	2	21	4	1	0	0	1
no	no	1	1	2	29	4	1	0	0	1	0
no	no	0	0	1	26	4	1	0	0	1
no	no	0	3	0	31	4	1	0	2	1
no	no	0	2	0	27	4	1	0	2	1
no	no	0	2	0	28	4	1	0	2	1
no	no	0	1	0	24	4	1	0	2	1
no	no	0	1	3	24	4	1	0	2	1
no	yes	0	0	0	21	4	1	0	1	1
no	yes	0	1	0	21	4	1	0	2	1
no	no	1	2	2	26	4	1	0	2	1	0
no	yes	0	0	0	21	4	1	0	2	1
no	no	0	1	0	23	4	1	0	2	1	0
no	no	0	3	0	27	4	1	0	2	1
no	no	0	3	0	30	4	1	0	2	1
no	no	0	1	2	26	4	1	0	2	1
no	yes	0	3	0	34	4	1	0	2	1
no	no	0	3	1	28	5	1	0	2	1
no	no	0	1	0	25	5	1	0	2	1
no	no	0	3	0	30	5	1	0	2	1
no	no	0	3	0	30	5	1	0	2	0
no	no	0	1	0	20	5	1	0	1	1
no	no	0	3	0	30	5	1	0	2	0
no	yes	0	3	0	30	5	1	0	2	1
no	no	0	1	0	21	5	1	0	2	1
no	yes	0	3	0	28	5	1	0	2	1
no	no	0	3	0	36	5	1	0	2	1
no	no	0	3	0	27	6	1	0	2	1
no		0	3	2	34	6	1	0	2	1
no	yes	0	2	0	28	6	1	0	2	1
no		0	1	3	25	6	1	0	2	1
no		0	0	0	22	6	1	0	2	0
no		0	2	0	28	6	1	0	2	0
no	yes	0	3	0	27	6	1	0	2	1
no	no	0	1	0	21	6	1	0	2	1
no	yes	0	2	0	27	6	1	0	2	0
no	yes	0	0	1	21	6	1	1	1	1
no	yes	0	2	0	26	6	1	0	2	1
no	yes	0	2	2	24	6	1	0	2	1
no	no	0	3	0	32	6	1	0	2	0
no	no	0	1	0	25	6	1	0	2	1
no		0	0	1	22	6	1	0	2	1
no		0	3	0	28	6	1	0	2	1
no		0	0	0	23	6	1	0	2	1
no		0	0	1	19	6	1	0	0	0
no		0	3	1	33	6	1	0	2	0
no	no	0	2	0	26	6	1	0	2	1
no		0	3	1	33	7	1	0	2	1
no	yes	0	3	1	35	7	1	0	2	1	0
no	yes	0	3	0	31	7	1	0	2	1
no	no	0	3	0	33	7	1	0	2	1	0
no	no	0	1	1	20	7	1	0	2	0
no	yes	0	1	2	24	7	1	0	0	2
no	yes	0	3	3	28	7	1	0	2	1	0
no	yes	1	3	2	25	7	1	1	2	1
no	yes	0	3	3	28	7	1	0	2	1
no	yes	0	3	1	30	7	1	0	2	0
no	yes	0	3	3	37	7	1	0	2	1
no	yes	0	3	4	36	7	1	0	2	1
no	yes	0	1	0	26	7	1	0	2	1
no	no	0	2	3	29	7	1	0	2	1	0
no	no	0	2	2	24	7	1	0	0	1
no	yes	1	1	0	22	7	1	1	2	0
no	no	0	1	4	26	7	1	0	2	0
no	yes	0	1	2	24	7	1	0	0	1
no	no	0	3	1	26	7	1	0	2	0
no	yes	0	3	4	24	7	1	0	0	1
no	yes	0	0	3	21	7	1	0	0	1
no	yes	0	2	3	26	7	1	0	0	2
no	no	1	0	2	18	7	1	1	0	2
no	no	0	3	4	33	7	1	0	0	0
no	yes	0	2	2	31	7	1	0	2	2
no	yes	0	1	3	27	7	1	0	0	1
no	yes	0	0	2	17	7	1	0	2	0
no	yes	0	1	3	20	7	1	0	2	1	0
no	no	0	0	2	19	7	1	0	2	1
no	yes	0	3	1	32	7	1	0	2	1
no	yes	0	2	3	23	7	1	0	2	0
no	yes	0	3	2	28	7	1	0	2	1	0
no	yes	0	3	1	25	7	1	0	2	1
no		0	3	3	32	7	1	0	2	1
no	yes	0	1	3	22	7	1	0	1	1
no	yes	1	3	4	25	7	1	1	2	1
no	yes	0	1	3	20	7	1	0	2	2	0
no	no	0	0	3	18	7	1	0	2	2
no	no	0	1	2	19	7	1	0	2	0
no	yes	0	0	2	18	7	1	0	2	1
no	yes	0	3	2	35	7	1	0	2	0
no	no	0	1	3	27	7	1	0	2	1
no		0	2	2	34	7	1	0	2	1
no	no	0	2	4	31	7	1	0	0	2
no	yes	1	3	4	26	7	1	1	0	2
no	yes	1	3	0	34	7	1	1	2	1
no	no	0	1	1	24	7	1	0	0	1
no	yes	0	0	0	20	7	1	0	2	0
no	yes	0	2	2	25	7	1	0	2	0
no	no	0	3	2	27	7	1	0	2	1
no	yes	0	3	2	33	7	1	0	0	1
no	yes	0	0	0	20	8	1	0	2	1
no	no	0	3	0	28	8	1	0	2	0
no	no	0	1	0	22	8	1	0	2	1
no	no	0	3	0	25	8	1	0	0	1
no	no	0	0	0	20	8	1	0	2	1
no	no	0	1	0	22	8	1	0	2	1
no	no	0	2	0	26	8	1	0	2	1
no	yes	0	3	0	28	8	1	0	2	1
no	no	0	2	0	32	8	1	0	2	1
no	no	0	2	0	25	8	1	0	2	1
no	no	0	0	3	19	8	1	0	0	1
no	no	0	0	3	19	8	1	0	0	1
no	no	0	1	1	22	8	1	0	1	1
no	no	0	0	0	21	8	1	0	2	1
no	no	0	3	0	29	8	1	0	2	0
no	no	0	2	0	28	8	1	0	2	1
no	no	0	0	0	20	8	1	0	0	2
no	no	0	3	0	30	8	1	0	2	1
no	no	0	0	0	20	8	1	0	2	1
no	yes	0	3	1	32	8	1	0	2	1
no	no	0	2	1	26	8	1	0	2	1
no	no	0	1	0	22	8	1	0	2	0
no	no	0	0	0	26	8	1	0	2	1
no	no	0	3	0	35	8	1	0	2	1
no	no	0	2	0	26	8	1	0	2	0
no	no	0	1	0	22	8	1	0	2	1
no	no	0	3	0	28	8	1	0	0	1
no	no	0	0	0	21	8	1	0	2	1
no	no	0	3	0	34	8	1	0	2	0
no	no	0	3	0	38	8	1	0	2	1
no	no	0	3	0	28	8	1	0	1	1
no	no	0	3	0	32	8	1	0	2	1
no	no	0	3	0	32	8	1	0	2	1
no	no	0	0	0	19	8	1	0	0	1
no	no	0	0	0	20	8	1	0	2	1
no		0	0	1	20	8	1	0	2	2
no	no	0	2	0	26	8	1	0	2	1
no	no	0	3	0	28	8	1	0	2	0
no	no	0	3	0	35	8	1	0	2	1
no	no	0	3	0	28	8	1	0	0	1
no	no	0	0	0	20	8	1	0	2	0
no	no	0	0	1	20	8	1	0	0	1
no	no	0	0	0	20	8	1	0	2	1
no	no	0	3	0	30	8	1	0	2	1
no	no	0	3	0	32	8	1	0	0	0
no	no	0	3	0	32	8	1	0	2	1
no	no	0	3	0	28	8	1	0	2	1
no	no	0	3	0	32	8	1	0	2	1
no	no	0	0	0	20	8	1	0	2	1
no	no	0	0	1	20	8	1	0	0	1
no	yes	0	0	1	19	8	1	0	2	1
no	no	0	2	0	29	9	1	0	2	1
no	no	0	3	1	29	9	1	0	2	0	0
no		0	3	0	26	9	1	0	2	0
no	no	0	2	2	19	9	1	0	0	2
no	yes	0	3	2	32	9	1	0	0	1
no	no	0	3	0	28	9	1	0	2	1	0
no	yes	0	2	2	26	9	1	0	2	1
no	no	0	3	3	34	9	1	0	2	0	0
no	no	0	3	4	28	9	1	0	2	1
no	no	0	3	0	30	9	1	0	2	1	0
no		1	2	2	27	9	1	0	2	0
no	no	0	2	3	30	9	1	0	2	0
no	no	0	3	0	38	9	1	0	2	1
no	yes	0	0	0	22	9	1	0	2	0
no	no	0	3	3	28	9	1	0	2	1
no	no	0	1	0	27	9	1	0	2	1	0
no	no	0	1	0	23	9	1	0	0	1	0
no	no	0	1	4	24	9	1	0	0	1
no	no	0	3	0	28	9	1	0	1	0
no	no	0	3	2	30	9	1	0	2	0	0
no		0	1	0	22	12	1	0	2	1
no	no	0	3	0	32	10	1	0	2	1	0
no	no	0	3	2	28	10	1	0	1	2
no	yes	0	3	1	32	10	1	0	2	1
no	no	0	3	0	29	10	1	0	2	1	0
no	yes	0	3	0	31	10	1	0	2	1
no	no	0	0	4	21	10	1	0	0	1
no	no	0	1	0	23	10	1	0	0	2	0
no	no	0	2	2	23	10	1	0	0	1	0
no	no	0	0	0	19	10	1	0	2	1
no	yes	0	1	0	25	10	1	0	2	0
no	no	0	2	1	27	10	1	0	2	0	0
no	no	0	3	0	31	10	1	0	2	1	0
no	no	0	2	0	28	10	1	0	2	1
no	no	0	3	0	35	10	1	0	2	1
no	yes	0	2	0	28	10	1	0	2	1
no	no	0	2	0	26	10	1	0	2	0	0
no	yes	0	1	1	24	10	1	0	2	1
no	no	0	2	0	28	10	1	0	2	1
no	no	0	3	0	31	10	1	0	2	1	0
no	yes	0	3	0	32	10	1	0	2	1	0
no	no	0	2	0	29	10	1	0	2	1
no	yes	0	3	1	36	10	1	0	0	1
no	no	0	2	0	25	10	1	0	2	1
no	yes	0	3	0	27	10	1	0	2	1	0
no	yes	0	1	0	20	10	1	0	2	0
no	no	0	0	0	18	10	1	0	0	1
no	no	0	2	3	26	10	1	0	0	2
no	no	0	3	0	26	10	1	0	0	1
no	no	0	3	0	32	10	1	0	2	1	0
no	yes	0	3	0	30	10	1	0	2	0
no	no	0	1	2	24	10	1	0	2	1	0
no	yes	0	0	0	22	10	1	0	2	1
no	no	0	3	3	36	10	1	0	0	1
no	yes	0	1	0	28	10	1	0	2	1
no	yes	0	3	0	26	11	1	0	2	0
no	yes	0	2	0	26	11	1	0	2	1
no	no	0	2	0	26	11	1	0	2	1
no	yes	0	1	0	26	11	1	0	2	0
no	no	0	3	0	25	11	1	0	2	0
no	no	0	1	0	25	11	1	0	2	1
no	no	0	3	0	26	11	1	0	2	1
no	no	0	3	1	25	11	1	0	2	1
no	no	0	1	0	26	11	1	0	2	0
no	no	0	3	0	43	11	1	0	2	0
no	no	0	0	1	19	11	1	0	2	1
no	no	0	1	0	22	11	1	0	2	0
no	no	0	1	4	23	11	1	0	0	2
no	yes	0	0	0	20	11	1	0	2	0
no	no	0	1	0	23	11	1	0	2	0
no	no	0	3	3	24	11	1	0	0	1
no	no	0	3	0	26	11	1	0	2	1
no	no	0	2	0	25	11	1	0	2	1
no	yes	0	3	0	24	11	1	0	2	1
no	yes	0	3	2	27	11	1	0	2	0
no	yes	0	3	0	26	11	1	0	2	1
no	no	0	1	0	22	11	1	0	2	1
no	no	0	2	0	22	11	1	0	2	1
no	yes	0	2	0		10	1	0	2	1
no	yes	0	3	0		10	1	0	1	1
no	yes	0	0	2	20	6	1	0	1	1
no	yes	0	1	0	23	12	1	0	2	2
no	yes	0	3	0	27	12	1	0	1	1
no	yes	1	2	0	25	12	1	0	1	1
no	yes	0	3	0	28	12	1	0	1	1
no	yes	0	1	2	27	12	1	0	1	1
no	yes	0	3	4	30	12	1	1	0	1
no	yes	1	3	0	16	12	1	0	2	1
no	yes	1	1	0	21	12	1	0	1	1
no	yes	0	2	0	27	12	1	0	2	0
no	no	0	3	0	26	12	1	0	2	1
no	yes	0	0	4	24	12	1	0	0	1
no	yes	1	1	0	26	12	1	0	2	1
no	yes	0	0	0	22	12	1	0	2	1
no	yes	0	1	2	24	12	1	0	1	0
no	yes	0	1	0	24	12	1	0	1	1
no	yes	0	3	0	30	12	1	0	2	0
no	yes	0	2	0	27	12	1	0	2	1
no	no	0	1	0	24	12	1	0	1	1
no	yes	0	1	0	22	12	1	0	2	1
no	yes	0	3	0	28	12	1	0	2	0
no	yes	0	0	0	19	10	1	0	2	1
no	yes	0	1	0	21	12	1	0	0	1
no	yes	0	2	0	26	1	1	0	2	0
no	yes	0	1	1	23	1	1	0	2	0
no	no	0	3	0	31	1	1	0	2	1
no	no	0	1	4	26	1	1	0	2	1
no	no	0	1	1	22	1	1	0	0	2
no	no	0	3	0	32	1	1	0	2	1
no	no	0	0	0	20	1	1	0	2	2
no	no	0	1	0	26	1	1	0	2	1
no	no	0	2	4	23	1	1	0	2	1
no	yes	0	3	2	26	2	1	0	2	1
no	no	0	0	1	18	2	1	0	2	0
no	no	0	0	2	21	2	1	0	2	0
no	no	1	1	0	22	2	1	0	2	1	0
no	no	0	1	1	21	2	1	0	0	1
no	yes	0	2	0	22	2	1	1	0	1	0
no	yes	0	3	0	26	2	1	1	2	0
no	no	0	3	1	27	2	1	0	2	1
no	no	0	3	0	38	3	1	0	2	1
no	no	0	0	0	19	3	1	0	2	1
no	no	0	3	0	39	3	1	0	2	1
no	no	0	3	4	30	3	1	0	2	1	0
no	no	0	1	1	30	3	1	0	2	0
no	no	0	3	0	31	2	1	0	2	1
no	no	0	3	1	28	2	1	0	2	1	0
no	no	0	3	0	25	2	1	0	2	0
no	no	1	3	2	28	2	1	0	2	1	0
no	no	0	3	2	25	2	1	0	2	1
no	no	0	3	0	32	3	1	0	2	1
no	no	0	0	1	21	3	1	0	2	1
no		0	0	4	23	3	1	0	0	1
no	yes	0	1	1	35	3	1	1	0	1
no	no	0	2	2	38	3	1	0	2	0
no	no	0	0	4	20	3	1	0	0	2
no	no	0	1	0	26	3	1	0	2	1
no	no	0	0	0	18	3	1	0	2	0
no	no	0	3	0	26	5	1	0	2	0
no	no	0	3	1	30	5	1	0	2	1
no	no	0	3	0	21	5	1	0	2	0
no	no	0	3	0	27	5	1	0	2	1
no	no	0	1	0	24	5	1	0	2	1
no			1	0	24	5	1	0	2	0
no	no	0	3	0	30	5	1	0	2	1
no	no	0	0	3	26	5	1	0	0	0
no	yes	1	3	0	29	5	1	0	2	0
no	no	0	3	0	38	5	1	0	2	1
no	no	1	3	0	37	5	1	0	2	1
no	no	0	0	0	19	5	1	0	2	1
no	no	0	1	1	22	5	1	0	2	1
no	no	0	2	0	26	8	1	0	0	2
no	no	0	3	0	32	8	1	0	0	1
no	no	0	3	0	35	8	1	0	0	1
no	no	0	0	0	20	8	1	1	2	2
no	no	0	3	0	35	8	1	0	2	1
no	no	0	3	0	30	8	1	0	2	1
no	no	0	3	2	35	8	1	0	0	1
no	yes	0	0	1	20	8	1	0	2	1
no	no	0	0	0	22	8	1	0	2	0
no	no	0	0	0	28	8	1	0	2	1
no	no	0	3	0	30	8	1	0	0	1
no	no	0	0	0	20	8	1	0	0	1
no	no	0	0	0	20	8	1	0	0	1
no	no	0	0	0	25	8	1	0	2	0
no	no	0	0	0	25	8	1	0	2	1
no	no	0	3	0	32	8	1	0	2	0
no	no	0	0	0	20	8	1	0	2	1
no	no	0	3	0	32	8	1	0	2	0
no	no	0	3	0	32	8	1	0	2	1
no	no	0	0	0	19	8	1	0	2	1
no	yes	0	3	0	28	8	1	0	2	1
no	no	0	3	0	30	8	1	0	2	1
no	no	0	3	2	33	4	1	0	2	0
no	no	0	0	2	22	4	1	0	0	1
no	no	0	3	0	29	4	1	0	2	1
no	no	1	1	2	23	4	1	0	1	1	0
no	no	0	0	2	21	4	1	0	2	0
no	no	0	3	2	29	4	1	0	2	1
no	no	1	3	0	32	4	1	0	2	1	0
no	no	0	3	0	31	4	1	0	2	1
no	no	0	3	0	33	4	1	0	2	1	0
no	no	0	2	0	29	4	1	0	2	1
no	no	0	3	2	29	4	1	0	2	1	0
no	no	0	2	2	27	4	1	0	2	1
no	no	0	3	2	29	4	1	0	2	1
no	no	0	3	3	31	4	1	0	2	1	0
no	no	0	0	0	23	4	1	0	2	1
no	no	0	1	0	24	4	1	0	2	1
no	no	0	2	3	29	4	1	0	2	1
no	no	0	0	0	19	8	1	0	2	1
no	no	0	2	0	29	6	1	0	2	0
no	no	0	0	2	19	9	1	0	2	1
no	no	0	2	0	26	9	1	0	2	0	0
no	yes	0	1	0	23	9	1	0	2	2
no	no	0	1	1	24	9	1	0	2	1
no	no	1	2	2	26	9	1	0	2	1	0
no	no	0	3	0	25	9	1	0	2	0
no	no	0	3	2	34	9	1	0	2	1
no	no	0	3	0	35	9	1	0	2	2
no	no	0	3	2	25	9	1	0	2	0
no	no	0	3	1	34	9	1	0	2	0
no	no	0	3	0	30	9	1	0	2	0
no	no	0	3	0	33	9	1	0	2	0	0
no	no	0	2	2	24	9	1	0	2	1
no	yes	0	0	0	18	9	1	0	2	1
no	no	0	3	0	34	9	1	0	2	0	0
no	yes	1	3	0		9	1	0	2	0
no	no	0	3	2	25	9	1	0	0	0
no	no	0	3	0	28	9	1	0	0	0	0
no	no	0	3	1	35	9	1	0	2	1
no	yes	0	0	0	19	9	1	0	2	1
no	no	0	2	0	22	9	1	0	2	1	0
no	no	0	1	0	20	9	1	0	2	1	0
no		0	3	0	30	9	1	0	2	1
no	no	0	3	0	33	9	1	0	2	1	0
no	no	0	2	0	21	9	1	0	2	1	0
no	no	0	1	0	18	9	1	0	2	1
no	no	1	1	0	25	9	1	0	0	0
no	yes	0	2	0	28	9	1	0	0	1	0
no	no	1	3	0	29	9	1	0	2	0	0
no	yes	0	3	0	25	9	1	0	2	0
no	no	0	3	0	27	9	1	0	2	0	0
no		0	3	3	38	9	1	0	1	0
no	no	0	0	0	18	9	1	0	0	2
no	no	0	1	0	26	9	1	0	2	0
no	no	0	0	1	19	10	1	0	0	2
no	yes	0	1	0	26	10	1	0	2	0
no	yes	0	3	0	28	10	1	0	0	2
no	yes	0	0	1	20	10	1	0	2	1
no	yes	0	2	0	22	10	1	0	2	1	0
no	yes	0	0	1	21	10	1	0	2	0
no	no	0	3	0	40	10	1	0	2	1
no	no	0	3	0	35	10	1	0	2	1
no	no	0	3	0	37	10	1	0	2	1	0
no		0	3	2	34	10	1	0	2	1
no	no	0	3	0	30	10	1	0	2	1
no	no	0	3	0	28	10	1	0	2	1
no	yes	0	3	2	30	10	1	0	2	1	1
no	yes	0	1	0	26	10	1	0	2	1
no		0	3	0	30	10	1	0	2	0
no	no	0	1	0	28	10	1	0	2	1
no	no	0	3	1	26	10	1	0	2	1	0
no		0	3	2	23	10	1	0	2	1
no	yes	0	2	1	28	10	1	0	0	2	0
no	no	0	1	2	26	10	1	0	0	2
no	yes	0	3	0	35	10	1	0	2	1
no	yes	0	1	0	28	10	1	0	2	1
no	yes	0	3	0	40	10	1	0	2	1
no	no	0	3	0	33	10	1	0	2	1	0
no	yes	0	2	1	22	10	1	0	2	1	0
no	yes	0	1	1	20	10	1	0	1	1
no	yes	0	2	0	21	10	1	0	2	1
no	yes	0	0	1	18	10	1	0	2	0
no	no	0	1	0	30	10	1	0	2	1	0
no	no	0	3	0		10	1	0	2	1
no	no	0	1	0	26	10	1	0	0	1
no	no	0	3	0	35	4	1	0	0	1	0
no		0	3	0	36	4	1	0	0	1
no	no	0	3	0	28	9	1	0	2	1
no	yes	0	3	1	26	12	1	0	1	1
no	yes	0	2	1	28	12	1	0	2	0
no	yes	0	3	0	26	12	1	0	2	0
no	yes	0	2	0	28	12	1	0	1	1
no	yes	0	1	0	24	12	1	0	1	1
no	yes	0	3	0	35	12	1	0	2	1
no	yes	0	3	0	21	12	1	0	2	1
no	yes	0	1	1	24	12	1	0	2	1
no	yes	0	3	1	28	12	1	0	0	1
no	yes	0	0	3	19	9	1	0	0	1
no	yes	0	3	2	29	12	1	0	0	1
no	yes	0	2	0	25	12	1	0	0	1
no	yes	1	2	2	26	12	1	1	0	1
no	yes	0	3	0	30	12	1	0	2	1
no	yes	0	0	0	21	12	1	0	1	1
no	yes	0	3	0	28	12	1	0	2	0
no		0	2	2	24	12	1	0	0	1
no	yes	0	3	1	28	12	1	0	2	1
no	yes	0	3	2	30	12	1	0	1	1
no	yes	0	2	1	28	12	1	0	0	1
no		0	1	0	24	12	1	0	2	1
no	yes	0	3	0	25	12	1	0	2	1
no	yes	0	0	0	22	12	1	0	2	1
no	yes	0	3	1	30	12	1	0	0	1
no	yes	0	1	0	24	12	1	0	2	1
no	yes	0	2	0	25	12	1	0	1	1
no	yes	0	0	0	19	11	1	0	2	0
no	no	0	0	0	18	11	1	0	2	0
no	no	0	3	0	27	11	1	0	2	0
no	no	0	1	0	23	11	1	0	2	0
no	yes	0	3	0	29	11	1	0	2	0
no	no	0	0	1	19	11	1	0	2	1
no	yes	0	1	3	25	11	1	0	2	0
no	no	0	1	0	20	11	1	0	2	1
no	no	0	3	2	30	11	1	0	2	1
no	no	0	0	1	19	11	1	0	1	1
no	yes	0	3	0	35	11	1	0	2	1
no	no	0	3	0	40	11	1	0	2	1
no	no	0	3	1	38	11	1	0	2	1
no	no	0	0	2	19	11	1	0	2	1
no	no	0	0	2	19	11	1	0	2	1
no	no	0	2	0	29	11	1	0	2	0
no	no	0	1	0	22	11	1	0	2	1
no	yes	0	0	1	19	11	1	0	2	0
no	yes	0	1	0	18	11	1	0	2	0
no	no	0	2	0	25	11	1	0	2	1
no	yes	0	3	0	30	11	1	0	2	1
no	yes	0	0	3	25	11	1	0	2	0
no	yes	0	0	0	22	11	1	0	2	1
no	yes	0	0	2	19	11	1	0	2	0
no	no	0	0	4	25	11	1	0	0	2
no	yes	0	1	1	26	6	1	1	2	1
no	no	0	0	3	22	6	1	0	2	1
no		0	3	0	28	6	1	0	2	1
no		0	3	0	26	6	1	0	2	1
no		0	3	0	28	6	1	0	2	1
no	no	0	2	3	26	6	1	0	2	1
no		0	1	0	26	6	1	0	2	1
no		0	3	0	32	6	1	0	2	1
no		0	3	0	27	6	1	0	2	1
no		0	3	2	33	6	1	0	2	1
no	yes	0	1	0	33	6	1	1	2	0
no		0	1	0	26	6	1	0	2	1
no		0	0	2	21	6	1	0	2	1
no	yes	0	3	0	30	6	1	0	2	1
no		0	0	1	26	6	1	0	2	1
no	yes	0	0	0	25	6	1	0	2	1
no	yes	0	0	0	25	6	1	1	2	1
no	yes	0	3	0	32	6	1	1	2	1
no		0	1	1	26	6	1	0	2	1
no		0	1	0	23	5	1	0	2	1
no	no	0	2	0	27	5	1	0	2	1
no	no	0	3	0	28	5	1	0	2	1
no	no	0	3	1	27	9	1	0	2	0
no	no	0	3	0	25	9	1	0	2	0	0
no	no	0	1	1	21	9	1	0	2	2
no	no	0	2	1	20	9	1	0	2	2	0
no	no	0	3	0	30	9	1	0	2	2
no	no	1	0	2	24	9	1	0	0	2
no		0	0	0	25	9	1	0	2	1
no	no	0	3	2	25	9	1	0	2	1	0
no	yes	0	1	1	23	9	1	0	2	0
no	no	0	3	1	31	9	1	0	2	0
no	no	1	2	0	23	9	1	0	0	0	0
no	no	0	0	1	19	9	1	0	2	0
no	no	0	3	0	32	9	1	0	2	2	0
no	no	0	2	0	30	9	1	0	2	2
no	no	0	1	0	26	9	1	0	2	0	0
no		0	0	0	23	9	1	0	2	1
no	no	0	1	0	24	9	1	0	2	1	0
no	yes	0	0	0	25	9	1	0	2	0
no	no	0	1	3	21	9	1	0	2	1
no		0	2	2	23	9	1	0	2	1	0
no	no	1	3	4	33	9	1	0	2	1	0
no		0	3	0	30	9	1	0	2	1
no	no	1	2	0	27	9	1	1	2	0	0
no	no	0	1	0	25	9	1	0	2	1
no	no	1	3	0	38	9	1	1	2	0
no	yes	0	1	0	18	9	1	0	2	0	0
no	yes	0	1	0	22	9	1	0	2	1
no	no	0	3	1	24	9	1	0	2	0
no	no	0	3	3	25	11	1	0	0	0
no	no	0	0	0	19	11	1	0	2	1
no	yes	0	2	0	24	11	1	0	2	0
no	yes	0	3	0	28	11	1	0	2	0
no	yes	0	2	1	25	11	1	0	0	0
no	no	0	2	0	27	11	1	0	2	1
no	yes	0	1	0	25	11	1	1	2	0
no	no	0	3	3	26	11	1	0	2	1
no	yes	0	3	0	27	11	1	0	1	1
no	no	0	0	2	21	11	1	0	0	0
no	yes	0	3	2	26	11	1	0	2	1
no	no	0	2	0	24	11	1	0	2	0
no	no	0	2	1	24	11	1	0	2	1
no	yes	0	1	1	24	11	1	0	2	1
no	no	0	3	0	38	11	1	0	2	0
no	no	0	0	1	17	11	1	0	2	1
no	no	0	2	0	23	11	1	0	2	0
no	no	0	0	4	19	11	1	0	0	1
no	yes	0	3	0	30	11	1	0	2	1
no	no	0	1	0	23	11	1	0	2	1
no	yes	0	1	0	26	11	1	0	1	1
no	no	0	2	1	24	11	1	0	2	1
no	yes	0	3	0	26	11	1	0	2	0
no	yes	0	0	0	18	11	1	0	2	1
no	yes	0	3	1	32	7	1	0	2	1
no	no	0	3	3	27	7	1	0	1	1	0
no	no	0	2	4	22	7	1	0	2	1
no	no	0	3	2	25	7	1	0	2	0
no	yes	0	3	2	29	7	1	0	0	2
no	yes	1	0	3	21	7	1	1	0	1
no		0	3	4	28	7	1	0	2	0	0
no	no	0	0	1	19	7	1	0	2	1
no	yes	0	1	3	21	7	1	0	2	1	0
no	yes	0	0	0	19	7	1	0	2	0
no	yes	0	2	4	25	7	1	0	2	1
no	yes	0	0	0	28	6	1	0	2	1
no	no	0	3	1	28	12	1	0	1	0
no	yes	0	2	0	25	12	1	0	2	1
no	yes	0	1	1	21	12	1	0	0	1
no	yes	0	1	0	21	12	1	0	1	1
no	yes	0	3	0	26	12	1	0	0	1
no	yes	0	1	1	23	12	1	0	2	1
no	yes	0	3	0	26	12	1	0	0	1
no	yes	0	1	0	25	12	1	0	2	1
no	yes	0	3	0	28	12	1	0	2	1
no	yes	0	1	3	23	12	1	0	2	1
no	yes	0	1	0	23	12	1	0	2	1
no	yes	0	3	0	28	12	1	0	2	0
no	no	0	1	0	24	12	1	0	0	1
no	yes	0	3	0	26	12	1	0	0	1
no	yes	0	3	0	26	12	1	0	2	0
no	yes	0	3	1	27	12	1	0	2	1
no	yes	0	3	0	27	12	1	0	2	1
no	yes	0	3	0	26	12	1	0	2	1
no	yes	0	2	0	28	12	1	0	2	1
no	yes	0	2	0	27	12	1	0	2	1
no	yes	0	3	0	28	11	1	0	2	0
no	yes	0	1	0	25	11	1	0	2	1
no	yes	0	3	1	28	7	1	0	2	1
no		0	3	2	25	7	1	0	0	1
no	no	1	2	2	26	2	1	0	2	1	0
no	yes	0	1	1	24	2	1	0	2	1
no	yes	0	3	0	28	5	1	1	2	1
no	no	0	3	0	30	5	1	0	2	1
no	no	0	0	0	21	3	1	0	2	1
no	no	0	2	0	27	5	1	0	2	1
no	no	0	3	0	29	5	1	0	2	1
no	no	0	3	0	28	5	1	0	2	0
no	no	0	1	0	24	5	1	0	2	0
no	no	0	1	0	24	5	1	0	2	1
no	no	0	3	1	38	5	1	0	2	1
no	no	0	2	0	27	5	1	0	2	1
no	no	0	2	1	28	5	1	0	0	2
no	no	0	0	0	26	5	1	0	2	1
no	no	0	0	3	22	5	1	0	2	0
no			3	0	35	6	1	1	2	1
no		0	3	0	30	6	1	0	2	1
no		0	3	0	24	6	1	0	2	1
no		0	1	4	27	6	1	0	0	2
no		0	2	0	27	6	1	0	2	1
no	no	0	1	0	28	6	1	0	2	1
no		0	3	0	31	6	1	0	2	1
no		0	0	0	19	6	1	0	2	1
no		0	0	4	21	6	1	0	2	1
no	yes	0	1	2	19	7	1	1	0	2
no	yes	0	3	3	32	7	1	0	2	1
no	yes	0	3	3	24	7	1	0	2	0	0
no	no	0	3	1	30	7	1	0	2	1
no	yes	0	3	3	32	7	1	0	2	1
no	no	0	2	4	26	7	1	0	2	1
no	yes	0	3	0	23	7	1	0	2	2
no	no	0	3	2	30	7	1	0	2	1
no	no	0	0	3	16	7	1	0	2	1
no	yes	0	3	3	33	7	1	0	2	1	0
no	yes	0	3	2	30	7	1	0	2	0
no	yes	0	3	2	28	7	1	0	0	0
no	no	0	1	1	22	7	1	0	2	0
no	yes	0	3	0	30	8	1	0	2	1
no	no	0	3	0	32	8	1	0	2	0
no	no	0	2	0	26	8	1	0	2	1
no	no	0	3	0	35	8	1	0	2	1
no	no	0	0	4	32	8	1	0	0	2
no	no	0	0	0	20	8	1	0	2	1
no	no	0	3	0	34	8	1	0	1	1
no	yes	0	1	0	21	8	1	0	2	1
no	no	0	0	0	28	2	1	0	1	1
no	no	0	0	0	20	8	1	0	2	1
no	no	0	0	0	22	8	1	0	2	1
no	no	0	1	1	22	8	1	0	1	1
no	no	0	1	0	22	8	1	0	2	0
no	no	0	3	4	28	7	1	0	2	2
no	no	0	0	1	18	7	1	0	2	1
no	yes	0	1	4	21	7	1	0	0	2
no	yes	0	2	3	20	7	1	0	2	1	0
no	yes	0	0	2	18	7	1	0	1	1
no	no	0	3	0	30	7	1	0	2	2
no	no	0	3	1	28	7	1	0	2	2
no	no	0	0	3	18	7	1	0	2	1
no	yes	0	0	2	17	7	1	0	2	0
no	yes	0	0	3	17	7	1	0	2	1
no	yes	0	3	3	28	7	1	0	2	1
no	yes	0	1	3	24	7	1	0	0	1
no	no	0	3	2	28	7	1	0	2	1	0
no	yes	0	3	3	35	7	1	0	2	1
no	yes	0	3	2	24	7	1	0	2	1
no	yes	0	3	3	26	7	1	0	2	1	0
no	yes	0	3	3	36	7	1	1	2	1
no	yes	0	3	2	38	7	1	0	2	1	0
no	no	0	3	0	35	7	1	0	2	1
no	yes	0	3	0	30	9	1	0	2	1
no	no	0	3	0	33	9	1	0	2	0	0
no	no	0	2	2	31	9	1	0	0	2	0
no	no	1	1	1	23	9	1	0	2	2	0
no	no	0	0	1	21	9	1	0	2	2
no	yes	1	0	0	19	9	1	0	2	1
no	no	0	3	2	26	9	1	0	0	0
no	no	1	0	0	20	9	1	0	2	0
no	no	0	1	0	21	9	1	0	2	1	0
no	no	0	2	4	22	9	1	0	0	2	0
no	no	0	1	4	20	9	1	0	0	1
no		0	1	0	25	9	1	0	2	0
no	no	0	1	3	25	9	1	0	0	2
no	no	0	3	4	22	9	1	0	2	2
no	yes	0	3	4	25	9	1	0	2	2	0
no	no	0	0	0	19	9	1	0	2	0
no	no	0	1	0	21	9	1	0	2	0	0
no	no	0	1	1	22	9	1	0	0	2
no	no	0	3	1	25	9	1	0	2	0
no	no	0	3	0	28	9	1	0	2	0	0
no	no	0	1	3	26	5	1	0	2	0
no	no	0	0	3	19	5	1	0	2	1
no		0	3	0	40	3	1	0	2	1
no	no	0	1	0	27	3	1	0	0	1
no			0	0	20	3	1	1	2	2
no	yes	1	3	0	37	3	1	1	2	0
no	no	0	3	1	31	3	1	0	2	0
no	no	0	1	0	21	3	1	0	0	1
no	no	0	3	0	36	3	1	0	2	1
no	no	0	2	0	33	3	1	0	2	1
no	no	0	3	0	22	3	1	0	2	0
no	no	0	0	2	21	3	1	0	2	0
no	no	0	1	0	25	3	1	0	2	1
no	no	0	3	0	28	1	1	0	0	1
no	no	0	3	4	37	3	1	0	2	0
no	no	0	3	0	33	1	1	0	2	0
no	no	0	3	0	30	1	1	0	2	1
no	no	0	2	3	25	1	1	0	2	1
no	no	0	2	1	25	1	1	0	2	2
no	no	0	0	4	25	1	1	0	0	2
no	no	0	0	4	22	6	1	0	0	1
no	yes	0	0	0	20	1	1	0	2	2
no	no	0	1	2	21	2	1	0	0	2	0
no	no	0	2	0	25	2	1	0	2	0	0
no	no	0	3	0	25	2	1	0	2	0
no	no	0	3	0	27	2	1	0	2	1	1
no	no	0	1	0	20	2	1	0	2	1
no	no	0	1	0	26	2	1	0	0	0
no	no	0	3	0	27	2	1	0	0	0
no	no	0	3	0	29	2	1	0	2	0
no	no	0	3	0	31	2	1	0	2	1	0
no	no	0	3	3	24	2	1	0	2	1
no	no	0	0	1	25	2	1	0	2	1
no	no	0	1	2	24	2	1	0	0	1
no	no	0	2	0	27	6	1	0	2	1
no		0	2	2	28	6	1	0	0	1
no	yes	0	3	0	32	6	1	1	2	1
no		0	3	1	30	6	1	0	2	1
no		0	0	4	20	8	1	0	2	0
no	no	0	0	0	20	8	1	0	2	1
no	no	0	0	0	25	8	1	0	2	1
no	no	0	3	1	28	8	1	0	0	1
no	no	0	2	0	26	8	1	0	2	1
no	no	0	2	0	35	8	1	0	2	1
no	no	0	0	0	20	9	1	0	2	0
no	no	0	1	0	22	9	1	0	2	0	0
no	no	0	2	1	25	9	1	0	2	1
no	no	1	3	1	27	9	1	0	2	1	0
no	no	0	3	1	25	9	1	0	2	0
no	no	0	3	0	27	9	1	0	0	0	1
no	no	0	2	2	22	9	1	0	0	1	0
no	no	0	3	0	32	9	1	0	2	0	0
no	no	0	3	4	35	9	1	0	2	0	0
no	no	0	0	1	19	9	1	0	0	2
no	no	0	3	0	30	9	1	0	2	0
no	no	1	3	0	32	9	1	0	2	0	0
no		0	3	0	35	9	1	0	2	1
no	no	0	3	0	30	9	1	0	2	0
no	no	0	0	4	19	9	1	0	0	1
no	yes	0	1	0	24	11	1	0	0	0
no		0	0	0	18	11	1	0	0	1
no	yes	0	1	0	23	11	1	0	2	1
no	yes	0	0	0	20	11	1	0	2	1
no	yes	0	2	3	25	11	1	0	2	1
no	yes	0	1	0	22	12	1	0	2	1
no	yes	0	2	1	24	12	1	0	2	1
no	yes	0	1	1	22	11	1	0	2	0
no	yes	0	0	4	19	11	1	0	0	0
no	yes	0	1	0	22	11	1	0	2	1
no	yes	0	0	1	20	12	1	0	2	1
no	yes	0	1	0	24	12	1	0	2	1
no	yes	0	0	0	18	12	1	0	0	1
no	yes	0	2	0	24	12	1	0	2	0
no	yes	0	3	1	26	12	1	0	2	1
no	yes	0	3	0		12	1	0	2	1
no	yes	0	0	2	21	12	1	0	2	1
no	no	1	1	0	24	4	1	0	2	1	0
no	no	0	0	1	20	4	1	0	2	0	0
no	no	0	2	2	26	4	1	0	2	1	0
no	yes	0	3	2	28	4	1	0	2	1
no	no	0	3	1	30	4	1	0	2	1	0
no	no	0	3	3	30	4	1	0	2	1	0
no	no	1	3	0	32	4	1	0	2	1	0
no	no	0	0	2	21	4	1	0	2	1	0
no	no	0	1	2	26	4	1	0	2	1
no	no	0	3	0	35	10	1	0	1	1
no	yes	0	1	0	23	10	1	0	1	1
no	yes	0	3	1	35	10	1	0	2	0
no		0	2	0	30	10	1	0	2	0
no	no	0	3	0	28	10	1	0	2	1	0
no	no	0	1	3	23	10	1	0	0	1
no	no	0	3	0	35	10	1	0	0	1
no	yes	0	3	1	40	10	1	0	2	1	0
no	no	0	1	1	25	10	1	0	2	1
no	no	0	1	0	27	10	1	0	2	1	0
no	yes	0	3	0	30	10	1	0	0	1
no	yes	0	0	1	26	10	1	0	2	1
no	no	0	1	0	25	10	1	0	2	1
no	yes	0	3	0	30	10	1	0	2	0
no	yes	0	3	1	30	10	1	0	2	1
no		0	3	0	31	10	1	0	2	1	0
no	yes	0	2	2	29	10	1	0	1	1
no	yes	0	3	0	35	9	1	0	2	1
no	no	0	3	0	35	9	1	0	2	1
no	yes	0	3	0	29	10	1	0	2	1
no	no	0	3	0	31	10	1	0	2	1	0
no		0	3	0	28	4	1	0	2	1
no	no	0	3	2	31	4	1	0	2	1
no	no	0	1	0	23	2	1	0	2	0	0
no	yes	0	2	0	25	2	1	0	2	1	1
no	yes	0	3	0	35	2	1	0	2	1
no	yes	1	3	0	36	2	1	0	0	1	0
no	no	0	3	0	32	2	1	0	2	1	0
no	no	1	1	2	24	2	1	0	0	1	0
no	no	0	0	0	21	2	1	0	0	0	1
no	no	0	2	0	29	2	1	0	2	1
no	no	0	3	0	37	5	1	0	2	1
no	no	0	2	0	26	5	1	0	2	0
no	no	0	0	0	22	8	1	0	0	0
no	no	0	2	0	27	4	1	0	2	1	0
no	no	0	1	1	23	4	1	0	2	1	0
no	no	1	1	2	22	4	1	0	2	1	0
no	no	0	3	2	32	4	1	0	2	1	0
no	no	0	1	2	22	4	1	0	2	1	0
no	no	0	3	2	34	4	1	0	2	1
no	no	1	1	0	23	4	1	0	2	1	0
no	no	0	0	0	21	4	1	0	2	1
no	no	0	2	4	29	3	1	0	0	1	0
no	no	0	1	2	24	3	1	0	2	1	0
no	no	0	3	1	28	6	1	0	1	1
no	yes	0	3	0	33	6	1	1	2	1
no		0	3	0	30	6	1	0	2	1
no		0	2	0	30	6	1	0	2	0
no		0	2	1	27	6	1	0	2	1
no	yes	0	0	0	23	6	1	1	2	1
no		0	2	0	27	6	1	0	2	1
no		0	1	0	25	6	1	0	2	1
no		0	2	0	27	6	1	0	1	1
no	no	0	1	4	22	10	1	0	0	1	0
no	no	0	1	3	25	10	1	0	2	1	0
no	yes	0	3	0	28	10	1	0	1	1	0
no	no	0	3	2	32	10	1	0	2	1	0
no	no	0	3	0	35	10	1	0	2	1	0
no	no	0	3	0	32	10	1	0	2	1	0
no	no	0	3	0	38	10	1	0	2	1	0
no	no	0	3	0	30	10	1	0	2	1	0
no	yes	0	0	0	19	10	1	0	2	1	0
no	yes	0	3	0	29	10	1	0	2	1	0
no	no	0	1	0	24	11	1	0	2	1
no	no	0	2	4	26	11	1	0	0	1
no	no	0	0	2	18	9	1	0	2	0
no	no	0	1	0	25	9	1	0	2	0	0
no	no	0	0	0	20	9	1	0	2	0
no	no	0	1	0	21	9	1	0	2	0	0
no	no	0	1	1	26	9	1	0	2	1	0
no		0	0	0	18	9	1	0	2	1
no	no	0	0	0	19	9	1	0	2	1	0
no	no	1	2	0	22	9	1	0	2	1	0
no	no	0	0	0	23	9	1	0	2	1
no	no	0	1	0	26	9	1	0	2	1	0
no	no	0	3	0	29	9	1	0	2	0	0
no	no	0	3	0	31	9	1	0	2	1	0
no	no	0	2	0	22	9	1	0	2	0
no	no	0	0	3	22	9	1	0	0	0
no	no	0	3	1	25	9	1	0	2	1	0
no	no	0	0	3	22	9	1	0	0	2
no	no	0	3	0	29	11	1	0	2	0
no	yes	0	3	1	28	11	1	0	2	0
no	yes	0	1	0	23	11	1	0	2	1
no	yes	0	1	4	29	7	1	0	2	0
no	yes	0	2	3	32	7	1	0	2	1	0
no	yes	0	2	0	30	5	1	0	2	1
no	no	0	3	0	37	5	1	0	2	1
no	no	0	2	1	28	10	1	0	2	1	0
no	no	0	1	0	26	10	1	0	2	1
no	no	0	0	0	20	8	1	0	2	1
no	no	0	3	0	38	8	1	0	2	1
no	no	0	0	3	16	7	1	0	0	2
no	yes	0	1	3	19	7	1	0	2	0	0
no	yes	0	0	2	17	7	1	0	0	1
no	yes	0	0	3	25	2	1	0	2	1	0
no	yes	0	3	0	35	10	1	0	2	1	0
no	no	0	3	2	35	10	1	0	0	1	1
no	no	1	1	0	23	10	1	0	2	1	0
no	yes	0	0	1	20	10	1	0	2	2	1
no	no	0	3	0	37	10	1	0	2	1	0
no	yes	0	3	0	35	10	1	0	2	1	1
no	no	0	1	0	25	9	1	0	2	2	0
no	yes	0	0	4	19	7	1	0	0	2
no	yes	0	1	4	22	7	1	1	0	0	0
no	yes	0	2	2	22	7	1	0	2	2	1
no	yes	0	0	3	18	7	1	0	2	1	0
no	yes	0	0	1	19	2	1	0	0	1	1
no	no	0	3	1	31	2	1	0	2	1	0
no	no	0	0	0	20	11	1	0	2	0
no	no	0	0	0	20	1	1	0	2	2
no	no	0	0	1	16	1	1	0	2	0
no	no	0	1	0	21	10	1	0	2	1	0
no	yes	0	3	1	30	10	1	0	2	1	0
no	yes	0	0	0	18	10	1	0	2	1
no	yes	0	3	4	28	10	1	0	0	2	0
no	no	0	1	0	21	10	1	0	2	1	0
no	yes	0	0	0	24	6	1	0	2	1
no	no	0	3	0	39	3	1	0	2	1	0
no	no	1	3	4	33	3	1	0	2	2	0
no	no	0	2	4	31	3	1	0	2	1	0
no	no	0	2	3	28	3	1	0	2	0	0
no	no	0	1	0	29	3	1	0	2	1
no	yes	1	2	0	32	3	1	0	2	1	0
no	no	0	1	4	24	3	1	0	2	2	0
no	no	0	0	1	21	3	1	0	2	0
no	no	0	0	1	20	3	1	0	2	1	0
no	no	0	3	0	40	3	1	0	2	1	0
no	no	0	1	0	24	3	1	0	2	1	0
no	yes	0	3	0	38	3	1	0	2	1	0
no	no	0	3	4	37	3	1	0	2	1	0
no	no	0	1	2	25	3	1	0	2	1	0
no	no	0	0	0	21	3	1	0	2	1	0
no	no	0	2	3	27	3	1	0	2	1	0
no	no	0	0	2	22	2	1	0	2	1	1
no	no	0	3	0	28	2	1	0	2	1	0
no	yes	0	3	0	27	2	1	0	2	1	0
no	yes	0	3	0	35	4	1	0	2	1	0
no	no	0	2	1	29	4	1	0	2	1	0
no	no	0	3	0	31	4	1	0	2	1	0
no	no	0	1	1	25	3	1	1	1	1
no	no	0	3	0	24	2	1	0	2	1
no	no	0	3	0	36	2	1	0	2	0
no	yes	0	3	0	27	12	1	0	2	1
no	no	0	3	0	32	11	1	0	2	1
no	yes	0	2	3	26	7	1	0	2	2	0
no	yes	0	1	3	24	7	1	0	2	2	1
no	no	0	2	0	30	9	1	0	2	0	1
no	yes	0	3	2	32	7	1	0	2	2	0
no	no	0	3	0	33	3	1	0	2	0	0
no	no	0	3	0	30	3	1	0	2	0
no	no	0	2	1	25	9	1	0	0	1	0
no	no	0	3	0	35	1	1	0	2	2
no	yes	0	0	0	19	8	1	0	0	1
no	no	0	1	2	22	4	1	0	2	1	0
no	no	0	1	0	27	4	1	0	2	1	0
no	no	0	0	1	24	4	1	0	2	1	0
no	no	0	3	2	28	9	1	0	0	2	0
no	no	0	3	1	25	9	1	0	0	2
no	no	0	3	0	33	9	1	0	2	1	0
no	no	0	2	2	30	9	1	0	2	1	0
no	yes	0	3	0	30	9	1	0	2	1
no	no	0	1	0	25	3	1	0	2	1	0
no	no	0	0	0	22	3	1	0	2	1	0
no	no	0	0	0	25	3	1	0	2	1	0
no	no	0	1	0	22	3	1	0	2	0	0
no	no	0	3	1	32	3	1	0	2	1	0
no	no	0	3	2	34	3	1	0	2	2	0
no	no	0	2	2	32	3	1	0	2	1	0
no	no	0	3	2	31	3	1	0	2	1	0
no	no	0	3	0	35	3	1	0	2	1	0
no	no	0	3	0	38	3	1	0	2	2	0
no	no	0	3	3	35	3	1	0	2	0	0
no		0	1	0	23	3	1	0	2	2	0
no	no	0	0	3	21	3	1	0	2	1	0
no	no	0	3	4	36	3	1	0	2	0	0
no	no	0	2	4	27	3	1	0	0	1	0
no	no	0	0	2	20	3	1	0	0	1
no	no	0	3	1	30	3	1	0	2	1	0
no	no	0	1	3	30	3	1	0	2	1	0
no	no	0	2	0	28	3	1	0	2	0	0
no	no	0	0	0	21	2	1	0	2	1	0
no	yes	0	2	2	27	2	1	0	2	1	0
no	no	0	1	3	23	2	1	0	2	0	1
no	no	0	1	1	24	2	1	0	0	1	0
no	yes	0	0	2	18	2	1	0	0	1	1
no	no	0	2	0	28	2	1	0	2	0	0
no	yes	0	3	1	25	2	1	1	2	1	1
no	no	1	3	0	30	2	1	0	2	1	0
no	no	0	3	0	33	2	1	0	2	1	0
no	no	0	3	0	32	2	1	0	2	0	0
no	no	0	1	4	22	4	1	0	1	1	0
no	no	1	1	4	22	4	1	0	2	1	0
no	no	0	0	0	21	4	1	0	2	0
no	no	0	0	2	22	4	1	0	2	1	0
no	yes	0	0	0	19	4	1	0	2	1	0
no	yes	0	1	3	22	7	1	0	0	1	0
no	yes	0	1	1	30	7	1	0	0	1	1
no	no	0	3	2	23	7	1	0	2	1	0
no	yes	0	2	2	20	7	1	0	1	1	0
no	yes	0	1	2	19	7	1	0	1	1	0
no	yes	0	3	2	35	7	1	0	2	1	0
no	yes	0	3	3	26	7	1	0	2	1	0
no	no	0	3	4	24	7	1	0	2	0	0
no	yes	0	0	4	20	7	1	0	2	0	1
yes	yes	0	2	3	29	9	1	0	2	1	0
no		0	0	0	18	8	1	0	2	1
no	yes	0	0	3	18	7	1	0	0	2
no		0	0	4	21	7	1	0	0	1
no	yes	0	1	4	18	7	1	0	2	1
no	yes	0	1	3	17	7	1	0	2	1
no	yes	0	2	3	20	7	1	0	2	1	0
no	yes	1	0	1		6	1	0	1	1
no	yes	0	3	3	24	7	1	0	2	1
no	no	0	0	4	20	7	1	0	0	1
no	yes	0	1	2	25	7	1	0	0	1	0
no	yes	0	3	4	23	7	1	0	0	1
no		0	2	4	25	9	1	0	2	0
no	no	0	0	0	24	4	1	0	2	1
no	no	1	3	1	28	9	1	0	2	0	0
no	yes	0	1	2	27	10	1	1	1	1
no	no	0	2	0	20	10	1	0	2	1	0
no	no	0	3	0	30	9	1	0	2	1
no	no	0	0	1	21	8	1	0	0	2
no	no	0	1	0	20	11	1	0	2	1
no	no	0	2	2	23	11	1	0	2	0
no	yes	0	3	2	49	4	1	0	2	1	0
no	no	0	3	0	29	4	1	0	2	1	0
no	no	1	1	2	21	4	1	0	2	1	0
no	no	0	3	4	31	4	1	0	2	1	0
no	no	0	3	4	29	4	1	0	2	1	0
no	yes	0	3	0	32	8	1	0	2	1
no	no	1	3	0	28	5	1	0	2	1
no	no	0	1	0	24	5	1	0	2	0
no	no	0	0	0	18	2	1	0	2	0
no	no	0	3	0	28	11	1	0	0	1
no		0	0	0	18	9	1	0	2	1
no	no	0	1	2	20	9	1	0	2	1	0
no	no	0	3	0	25	9	1	0	2	1
no	no	0	3	0	27	9	1	0	2	1	1
no	yes	0	3	0	30	9	1	0	2	0
no	no	0	3	2	33	9	1	0	2	0	0
no		0	3	0	30	10	1	0	2	0
no	no	0	3	0	35	10	1	0	2	1
no		0	3	0	37	10	1	0	2	1	1
no	yes	0	1	0	29	9	1	0	2	0
no	no	0	0	1	20	11	1	0	2	1
no		0	1	1	23	10	1	0	0	1	0
no	no	0	1	2	22	9	1	0	2	0
no	no	0	2	2	27	9	1	0	2	0	0
no	yes	0	1	2	20	11	1	0	2	1
no	no	0	2	2	28	3	1	0	2	2	0
no	no	0	3	0	37	3	1	0	2	0	0
no	yes	1	2	0	24	3	1	0	2	1	0
no	no	0	1	4	23	4	1	0	2	1	0
no	yes	0	3	2	31	4	1	0	2	1	0
no	no	0	3	0	35	4	1	0	2	1	0
no	no	0	3	0	28	4	1	0	2	1	0
no	no	0	2	0	27	4	1	0	2	1	0
no	no	0	3	0	30	4	1	0	2	1	0
no	no	0	0	1	23	3	1	0	2	1
no	no	0	2	0	35	3	1	0	2	1	0
no	yes	0	3	0	30	3	1	0	2	1	0
no	no	0	1	0	25	3	1	0	2	0	0
no	no	0	3	4	35	3	1	0	2	0	0
no	no	0	3	0	38	3	1	0	2	0	0
no	no	0	2	3	30	3	1	0	2	1	0
no	no	0	3	0	30	3	1	0	2	1	0
no	no	0	0	3	23	3	1	0	2	0	0
no	no	0	2	0	28	3	1	0	2	2	0
no	no	0	2	0	29	3	1	0	2	1	0
no	yes	0	3	2	41	3	1	0	2	0	0
no	no	0	3	0	38	3	1	0	2	1	0
no	no	0	3	4	35	3	1	0	2	1	0
no	no	0	3	0	30	3	1	0	2	1	0
no	no	0	2	0	28	3	1	0	2	1	0
no	no	0	3	0	39	3	1	0	2	1	0
no	yes	1	3	0	28	3	1	0	2	1	0
no	yes	1	2	2	28	2	1	0	2	1	0
no	yes	0	1	4	24	2	1	0	2	1	1
no	no	0	3	0	35	2	1	0	2	0	0
no	yes	0	0	2	17	2	1	0	0	1	1
no	no	0	1	1	19	2	1	0	0	1	1
no	no	0	3	0	32	2	1	0	2	1	1
no	no	1	2	3	27	2	1	0	2	1	0
no	yes	0	1	0	24	2	1	1	2	1	1
no	yes	0	0		28	2	1	1	2	2	0
no	yes	0	2	0	26	2	1	0	2	1	1
no	no	0	2	0	23	2	1	0	0	1	0
no	no	0	2	2	25	2	1	0	0	1	0
no	no	0	1	0	24	2	1	0	0	1
no	no	0	3	0	27	2	1	0	0	1	1
no	no	0	0	1	20	2	1	0	2	0	0
no	no	1	1	0	23	2	1	0	2	1	0
no	no	0	1	0	21	2	1	0	2	1	0
no			3	0	37	3	1	0	0	1
no	no	0	3	0	35	3	1	0	2	1
no		0	3	4	31	1	1	0	0	1
no	yes	0	3	1	30	1	1	0	2	2
no	yes	0	1	0	25	1	1	0	2	2
no	yes	0	3	0	30	5	1	0	2	1
no	no	0	2	0	28	6	1	0	2	1
no	yes	0	3	3	22	7	1	0	2	1	0
no	yes	0	3	1		7	1	0	2	2
no	yes	0	3	1	23	7	1	0	2	1	0
no	no	0	2	2	23	7	1	0	2	1	0
no	no	0	3	3	26	7	1	0	2	1	0
[truncated: 38,603 more rows]
